# Supplementary material for: Post-transcriptional regulatory patterns revealed by protein-RNA interactions
Source: Sci Rep. 2019 Mar 13;9:4302. doi: 10.1038/s41598-019-40939-2 (PMC6416249; doi:10.1038/s41598-019-40939-2)
Supplement: Supplementary file 2 — Dataset 1 [file 41598_2019_40939_MOESM2_ESM.xlsx]

## Sheet: TableS1
Table S1. Predicted functional landscape based on the eCLIP interaction data. For every RBP-FU pair the ratio of interacting/non interacting coding is reported together with the Fisher's Exact test P-value and BH-corrected P-value.
RBP UniprotKB AC	FU ID	FU name	Ratio	P-value	BH-corrected P-value
O43251	1	1	2.32408	2.09045e-05	0.0172462
P51114	1	1	3.9197	3.6015e-05	0.0297124
Q9NZB2	1	1	1.83695	0.000511198	0.0468599
Q9NZB2	6	6	2.67346	3.77737e-06	0.00311633
P53999	6	6	2.17582	0.000352032	0.0345567
Q15366	6	6	1.95854	0.000547427	0.0376356
Q14493	7	7	6.43011	4.31623e-13	1.18696e-10
P62280	7	7	5.58144	2.51341e-06	0.000691187
Q9Y3A5	7	7	6.36681	0.000299122	0.0493552
Q9H0D6	21	21	1.98505	6.7788e-05	0.0186417
Q9Y6M1	21	21	2.04074	0.000110276	0.045489
Q8TB72	24	24	1.76068	0.000108104	0.0297286
Q14493	40	40	6.23746	2.9234e-11	4.01967e-09
Q96T37	40	40	2.59848	1.86913e-05	0.0051401
P62280	40	40	5.1664	0.000109764	0.00823226
Q9NRR4	40	40	2.72002	0.000146835	0.0306817
Q9Y3A5	40	40	6.42821	0.000276268	0.0493552
Q6P2Q9	41	41	2.44266	6.26706e-06	0.00172344
P51116	41	41	2.31883	0.000277929	0.0355039
Q969S3	41	41	1.91951	0.00034299	0.0404238
Q7KZF4	44	44	2.14086	1.32111e-10	1.08992e-07
O00571	44	44	1.55431	9.03991e-09	7.45793e-06
Q6P2Q9	44	44	1.39897	4.44487e-07	0.000295028
Q969S3	67	67	2.21907	0.000140234	0.0231387
Q07955	68	68	2.40397	4.47221e-05	0.026818
P31483	68	68	1.92123	0.00015242	0.030936
Q06787	68	68	2.13951	0.000124303	0.0341832
Q15366	69	69	0.879106	0.000419313	0.0374122
P26368	85	85	1.63051	8.67822e-05	0.0238651
P53999	87	87	1.04896	0.000418869	0.0345567
Q6P2Q9	87	87	0.835517	0.000628949	0.0471712
Q6P2Q9	91	91	1.59688	7.15219e-07	0.000295028
O00571	91	91	1.26258	5.93381e-05	0.00699342
Q9NZI8	91	91	1.46494	3.00641e-05	0.00749328
Q15366	91	91	1.11466	0.000654086	0.0385444
O15226	91	91	2.01556	5.82536e-05	0.0447626
Q9Y6M1	91	91	1.57477	8.1123e-05	0.045489
Q9NZI8	92	92	-1.94335	4.4233e-07	0.000364922
Q15366	92	92	-1.15557	4.01669e-05	0.0129264
P51116	104	104	1.78634	6.59266e-05	0.0271947
Q06787	104	104	1.5439	0.000106227	0.0341832
O60508	104	104	2.61922	0.000215076	0.0443594
P16989	107	107	1.92324	3.2901e-06	0.00271433
Q9Y5K5	107	107	1.86533	4.14034e-05	0.0333151
P53999	107	107	1.5871	0.000601173	0.0413307
Q14493	117	117	5.60003	1.47297e-07	1.10473e-05
Q96T37	117	117	2.83092	2.77922e-06	0.00229285
P62280	117	117	5.1664	0.000109764	0.00823226
O00571	117	117	2.3269	0.000246205	0.0253899
Q9Y3A5	117	117	6.42821	0.000276268	0.0493552
Q14493	118	118	4.69314	1.72827e-09	1.58425e-07
P62280	118	118	4.38552	5.38002e-06	0.000739753
Q15366	129	129	2.58859	0.000494531	0.0374122
Q7KZF4	134	134	2.05138	1.1251e-07	4.64103e-05
O00571	134	134	1.49683	1.60372e-06	0.000661533
Q71RC2	134	134	1.626	7.26566e-06	0.00599417
P31483	134	134	1.47592	2.40925e-05	0.00993815
P31483	141	141	1.80575	0.000291291	0.0344368
Q14493	143	143	5.37764	8.28887e-05	0.00455888
Q15366	149	149	2.23865	3.15279e-05	0.0129264
Q8NC51	167	167	2.8606	3.4994e-05	0.014435
Q8TB72	171	171	1.42797	8.77148e-05	0.0297286
O00571	176	176	1.85658	2.60092e-05	0.00386918
Q15233	179	179	3.7807	4.01791e-06	0.00331478
P31483	179	179	2.47377	0.00011639	0.030936
Q15366	179	179	2.23014	0.00028503	0.0347892
P51116	179	179	2.76362	0.000301245	0.0355039
Q9NW64	179	179	2.50577	0.000148731	0.040901
Q9NZI8	180	180	2.61514	3.63311e-05	0.00749328
Q9NZB2	180	180	2.47706	8.26224e-05	0.0171347
O60832	180	180	3.1415	2.43657e-05	0.0201017
Q969S3	189	189	1.73364	3.95421e-05	0.0140877
Q9GZR7	226	226	2.30482	1.44759e-05	0.0059713
Q969S3	226	226	2.06707	5.12279e-05	0.0140877
Q9Y5K5	226	226	2.00284	8.0764e-05	0.0333151
Q9H0L4	239	239	2.74981	3.56363e-05	0.024192
Q15366	239	239	2.09263	0.000498829	0.0374122
Q15366	265	265	1.57599	0.000593129	0.0376408
Q96PU8	266	266	2.48678	0.000108323	0.0446831
O00571	292	292	1.29865	1.29457e-05	0.00267005
Q9NZI8	292	292	1.39941	2.462e-05	0.00749328
Q6P2Q9	292	292	1.16803	0.000120434	0.014194
Q15366	305	305	2.19955	0.000189501	0.0312676
Q14493	306	306	4.88732	5.16473e-11	6.087e-09
P62280	306	306	4.04087	0.000121948	0.00838391
O60508	310	310	4.98179	2.31448e-05	0.00954723
Q969S3	314	314	2.6785	3.66939e-05	0.0140877
P51116	319	319	2.06874	0.00041513	0.0380536
Q96PU8	339	339	1.97488	2.32536e-05	0.0191842
Q96I24	339	339	2.33182	5.35764e-05	0.0221003
Q6P2Q9	339	339	1.68707	0.000255925	0.0263923
P31483	339	339	1.69241	0.000360175	0.037143
P46782	339	339	2.36606	0.000177081	0.0486972
Q15366	347	347	1.5297	0.000754827	0.0415155
Q01844	348	348	3.53404	3.34378e-05	0.0275862
Q9NZB2	348	348	2.05197	0.000297346	0.0350444
P50579	350	350	2.72126	8.35559e-05	0.0344668
Q9H0L4	351	351	1.62643	5.86473e-05	0.024192
O15226	351	351	2.02038	0.000108515	0.0447626
Q14493	356	356	5.44803	2.32103e-12	3.82971e-10
P62280	356	356	4.54901	3.34316e-05	0.00344764
P51116	364	364	2.06874	0.00041513	0.0380536
P53999	364	364	1.62328	0.000722457	0.0427108
Q15029	370	370	2.48124	0.000179064	0.0492427
Q9H0D6	373	373	2.02353	5.57913e-06	0.00460278
P26368	381	381	2.10694	7.81124e-05	0.0238651
Q15366	382	382	2.26666	4.70051e-05	0.0129264
P51116	382	382	2.63434	0.000181946	0.0300212
O00571	393	393	2.05096	3.32524e-06	0.000914442
Q6P2Q9	393	393	1.73014	9.96753e-05	0.014194
Q969S3	393	393	1.84984	0.000112466	0.0231387
Q9BQ67	393	393	1.90481	2.84611e-05	0.0234804
P26368	393	393	1.70571	0.000125786	0.0240957
Q9NZI8	393	393	1.67018	0.000306498	0.0421434
Q15233	403	403	3.23638	0.000112857	0.0465535
P53999	424	424	2.54646	0.000729331	0.0427108
Q9NVV4	425	425	4.56144	6.91173e-07	0.000570218
Q14493	425	425	4.72557	0.000272285	0.0128102
Q16630	425	425	3.61421	0.000117702	0.0485522
Q969S3	427	427	1.71092	0.000408348	0.0421108
O60508	437	437	3.98179	0.000214791	0.0443594
Q14493	450	450	5.10818	2.19959e-10	2.26833e-08
P62280	450	450	4.77783	1.54474e-06	0.000637205
Q96T37	450	450	1.76053	4.88173e-05	0.0100686
P53999	450	450	1.75703	8.93824e-05	0.017604
Q9NRR4	450	450	2.0349	0.00014876	0.0306817
Q14493	466	466	5.8345	7.38739e-08	6.09459e-06
P62280	466	466	5.3779	7.40796e-05	0.00679063
Q96T37	466	466	2.483	0.000132398	0.0218457
Q9NRR4	466	466	3.00013	5.19386e-05	0.0306817
Q9Y3A5	466	466	6.62984	0.000213084	0.0493552
Q9NW64	469	469	2.70371	1.02162e-06	0.000842836
Q8NC51	469	469	3.66795	1.02264e-06	0.000843675
Q6P2Q9	469	469	2.17962	0.000113122	0.014194
P53999	469	469	2.1689	0.000106691	0.017604
P46782	469	469	2.82062	6.49735e-05	0.0268016
P26368	471	471	2.01383	0.000337201	0.0397415
Q6P2Q9	473	473	1.9952	0.000605686	0.0471712
Q14493	474	474	4.37764	0.000520618	0.0214755
Q14493	479	479	5.06398	7.44637e-07	4.72558e-05
P62280	479	479	5.13398	7.62659e-06	0.000898848
Q14493	486	486	5.51911	1.09856e-17	9.06311e-15
P62280	486	486	4.38552	5.38002e-06	0.000739753
Q96T37	486	486	1.70059	9.88238e-06	0.00407648
Q7KZF4	486	486	1.78835	8.96258e-05	0.0138215
Q8TEQ6	486	486	1.83935	1.77634e-05	0.0146548
P53999	486	486	1.45335	0.000408286	0.0345567
Q7KZF4	499	499	2.48879	7.35467e-06	0.00202254
P51116	502	502	2.63434	0.000181946	0.0300212
P46782	527	527	3.40559	6.25153e-06	0.00515751
Q14493	535	535	5.185	0.000117256	0.00604602
P53999	546	546	1.81368	6.00228e-06	0.00495189
Q6P2Q9	546	546	1.44266	9.15413e-05	0.014194
P26368	554	554	2.66591	0.000146035	0.0240957
Q9NZB2	554	554	2.67346	0.000166767	0.0275166
Q15366	554	554	2.5037	0.00033735	0.0347892
P26368	569	569	1.92073	3.98508e-07	0.000328769
P31483	569	569	1.83746	5.87642e-06	0.00484805
Q9NW64	569	569	1.81389	1.93074e-05	0.00796429
Q01081	569	569	2.12618	2.19845e-05	0.00909819
O60508	569	569	3.17771	2.25239e-05	0.00954723
Q14493	569	569	3.74205	0.000279496	0.0128102
P53999	569	569	1.646	8.45684e-05	0.017604
Q07955	569	569	1.97429	6.50134e-05	0.026818
Q15366	569	569	1.38214	0.000303789	0.0347892
Q01081	598	598	2.82579	3.30843e-05	0.00909819
P51116	604	604	2.42575	0.000175902	0.0300212
P51116	610	610	3.30419	5.10428e-05	0.0271947
P53999	634	634	2.42688	0.000508887	0.0381666
Q14493	642	642	4.60003	0.000343757	0.0149263
Q9NZB2	649	649	1.8661	0.000277888	0.0350444
Q9NZB2	650	650	2.47706	8.26224e-05	0.0171347
Q9GZR7	652	652	2.57641	6.53009e-06	0.00538733
Q9BRD0	652	652	2.23905	1.3912e-05	0.0114774
Q06787	652	652	2.50208	1.89251e-05	0.0156132
Q8TB72	652	652	2.15495	2.71098e-05	0.0223656
Q6P2Q9	652	652	1.98698	0.000303139	0.0277878
Q15029	652	652	1.98374	0.000113881	0.0469758
P31483	656	656	2.25138	0.000292191	0.0344368
Q15029	671	671	1.98374	0.000113881	0.0469758
Q86XP3	676	676	5.48211	5.07836e-06	0.00418965
Q14493	684	684	6.20772	1.17178e-12	2.4168e-10
P62280	684	684	5.39701	3.96013e-06	0.000739753
Q7KZF4	684	684	2.56279	6.06325e-05	0.0125055
P53999	684	684	2.21389	0.000159307	0.0187755
P53999	687	687	2.13142	0.000776561	0.0427108
Q15366	695	695	2.33705	0.000104123	0.0214753
Q969S3	714	714	2.65203	0.000210403	0.0289304
P26368	714	714	2.47327	0.000284678	0.0391432
Q14493	722	722	7.01507	3.56423e-14	1.47024e-11
P62280	722	722	6.04087	8.28145e-07	0.000637205
Q7KZF4	722	722	2.90382	0.00010052	0.0138215
Q9Y3A5	722	722	6.78185	0.000175461	0.0493552
Q14493	728	728	4.69314	2.12737e-07	1.46257e-05
Q01081	753	753	2.82579	3.30843e-05	0.00909819
Q15366	753	753	1.85163	0.00087771	0.0452569
Q9NZB2	763	763	2.226	0.000438333	0.0452031
Q4G0J3	766	766	4.48903	9.71689e-07	0.000801644
P53999	766	766	2.71639	1.56997e-05	0.00647613
P16989	766	766	2.60363	1.66967e-05	0.00688738
P50579	766	766	3.39535	2.03233e-05	0.0167668
P31483	766	766	2.3583	0.000187491	0.030936
Q16630	766	766	3.68822	9.57124e-05	0.0485522
P53999	770	770	3.52374	0.000140328	0.0187755
O00571	784	784	3.16644	2.81395e-05	0.00386918
Q15427	784	784	2.96374	1.52982e-05	0.012621
Q9NZI8	784	784	2.4896	0.000261028	0.0421434
Q9H0D6	792	792	3.34762	1.49799e-05	0.00617919
Q9NZB2	803	803	4.15888	8.30775e-05	0.0171347
Q96I24	810	810	3.26471	4.66347e-06	0.00384736
P26196	810	810	2.65834	3.47799e-05	0.0286934
Q9NRR4	810	810	2.80748	0.000105993	0.0306817
Q14493	847	847	5.60003	5.58693e-05	0.0032923
P53999	CORUM:1004	RC complex during S-phase of cell cycle	2.63192	0.00157524	0.0207887
P53999	CORUM:1005	RC complex during G2/M-phase of cell cycle	3.19896	0.000215314	0.00559816
P53999	CORUM:1097	eIF3 complex (EIF3S6, EIF3S5, EIF3S4, EIF3S3, EIF3S6IP, EIF3S2, EIF3S9, EIF3S12, EIF3S10, EIF3S8, EIF3S1, EIF3S7, PCID1)	2.63192	0.00157524	0.0207887
Q14493	CORUM:1149	Histone H3.1 complex	5.95171	8.05618e-12	1.32658e-09
P62280	CORUM:1149	Histone H3.1 complex	5.56362	2.28787e-06	0.000376736
Q7KZF4	CORUM:1149	Histone H3.1 complex	3.19607	7.08224e-06	0.00168842
Q96T37	CORUM:1149	Histone H3.1 complex	2.62841	0.000108552	0.0134062
Q14493	CORUM:1150	Histone H3.3 complex	5.27364	5.89178e-07	5.82108e-05
Q7KZF4	CORUM:1150	Histone H3.3 complex	3.40664	1.02536e-05	0.00168842
P62280	CORUM:1150	Histone H3.3 complex	5.35504	7.53336e-05	0.0093037
P50579	CORUM:1166	p400-associated complex	5.65199	0.000134747	0.00665651
P50579	CORUM:1170	cMYC-ATPase-helicase complex	5.65199	0.000134747	0.00665651
Q969S3	CORUM:1170	cMYC-ATPase-helicase complex	Infinity	0.000371069	0.0334936
P50579	CORUM:1171	c-MYC-ATPase-helicase complex	5.65199	0.000134747	0.00665651
Q969S3	CORUM:1171	c-MYC-ATPase-helicase complex	Infinity	0.000371069	0.0334936
Q13595	CORUM:1181	C complex spliceosome	2.04514	1.69004e-07	2.78294e-05
Q13595	CORUM:1183	CDC5L complex	2.32893	0.000179188	0.011866
P53999	CORUM:1191	RNA pol II containing coactivator complex Tat-SF	Infinity	0.00132498	0.0198346
O75940	CORUM:1191	RNA pol II containing coactivator complex Tat-SF	5.15522	0.000467238	0.0256462
P51116	CORUM:1191	RNA pol II containing coactivator complex Tat-SF	4.93925	0.00078945	0.0369664
Q9Y5K5	CORUM:1191	RNA pol II containing coactivator complex Tat-SF	Infinity	0.000492759	0.0486846
Q7KZF4	CORUM:1199	Oligosaccharyltransferase complex (Stt3A variant)	5.366	7.81886e-05	0.00772504
Q71RC2	CORUM:1199	Oligosaccharyltransferase complex (Stt3A variant)	4.35245	0.00145314	0.0398807
Q7KZF4	CORUM:1200	Oligosaccharyltransferase complex (Stt3B variant)	5.62903	9.67669e-06	0.00168842
Q14493	CORUM:1223	H2AX complex, isolated from cells without IR exposure	5.41115	1.36692e-09	1.68815e-07
O15371	CORUM:1223	H2AX complex, isolated from cells without IR exposure	3.92847	5.21463e-07	0.000228312
Q9NRR4	CORUM:1223	H2AX complex, isolated from cells without IR exposure	3.29272	1.26228e-06	0.000623566
P53999	CORUM:1223	H2AX complex, isolated from cells without IR exposure	2.78392	2.15141e-05	0.000885662
P62280	CORUM:1223	H2AX complex, isolated from cells without IR exposure	4.88555	0.000175973	0.0173862
P50579	CORUM:1223	H2AX complex, isolated from cells without IR exposure	2.65199	0.00050388	0.0226288
O00571	CORUM:1223	H2AX complex, isolated from cells without IR exposure	3.02679	0.000577158	0.0237597
Q8TEQ6	CORUM:1223	H2AX complex, isolated from cells without IR exposure	2.23564	0.000720846	0.0296748
O15371	CORUM:1226	H2AX complex I	5.04394	6.85324e-05	0.011285
P53999	CORUM:1226	H2AX complex I	4.04696	0.00189941	0.0207887
P50579	CORUM:1226	H2AX complex I	4.06703	0.000837756	0.0344876
Q14493	CORUM:1227	H2AX complex II	6.77372	1.0623e-14	5.24778e-12
O15371	CORUM:1227	H2AX complex II	4.26634	9.24341e-07	0.000228312
P62280	CORUM:1227	H2AX complex II	5.88555	1.08472e-06	0.000376736
Q9NRR4	CORUM:1227	H2AX complex II	3.51779	5.73631e-06	0.00141687
Q96T37	CORUM:1227	H2AX complex II	3.43577	7.53577e-06	0.00186134
P53999	CORUM:1227	H2AX complex II	3.04696	7.10832e-05	0.00234101
Q8TEQ6	CORUM:1227	H2AX complex II	3.11011	3.53345e-05	0.0024936
P50579	CORUM:1227	H2AX complex II	3.28942	6.81509e-05	0.00480951
Q7KZF4	CORUM:1227	H2AX complex II	3.04407	0.000100108	0.00824225
O00571	CORUM:1227	H2AX complex II	3.68575	0.000788786	0.0257385
Q8NC51	CORUM:1227	H2AX complex II	3.20888	0.000597917	0.0492285
P53999	CORUM:1252	EBAFa complex	2.68439	0.00508234	0.0448335
P53999	CORUM:126	CCT micro-complex	4.26935	0.000570962	0.0109147
P51116	CORUM:126	CCT micro-complex	3.67622	0.000823138	0.0369664
Q15233	CORUM:1332	Large Drosha complex	4.93396	1.92846e-11	9.5266e-09
Q07955	CORUM:1332	Large Drosha complex	4.2075	7.63327e-10	3.77083e-07
O75940	CORUM:1332	Large Drosha complex	3.44473	6.59505e-07	6.51591e-05
P51116	CORUM:1332	Large Drosha complex	3.52422	2.39454e-07	0.00011829
O60508	CORUM:1332	Large Drosha complex	4.40242	2.48395e-07	0.000122707
Q9GZR7	CORUM:1332	Large Drosha complex	3.31362	8.15707e-07	0.000402959
Q13242	CORUM:1332	Large Drosha complex	4.14004	8.59514e-07	0.0004246
Q12874	CORUM:1332	Large Drosha complex	3.22023	1.66535e-06	0.000822684
Q06787	CORUM:1332	Large Drosha complex	3.2074	1.70555e-06	0.000842542
P83369	CORUM:1332	Large Drosha complex	3.39327	1.70717e-06	0.00084334
P31483	CORUM:1332	Large Drosha complex	3.02938	6.27521e-06	0.00103332
Q01081	CORUM:1332	Large Drosha complex	3.24665	4.03284e-06	0.0010834
Q969S3	CORUM:1332	Large Drosha complex	3.16318	2.49102e-06	0.00123056
P53999	CORUM:1332	Large Drosha complex	2.68439	5.90442e-05	0.00208342
Q16629	CORUM:1332	Large Drosha complex	3.53276	4.5657e-06	0.00225546
Q9NW64	CORUM:1332	Large Drosha complex	2.70495	4.69521e-05	0.00331348
Q13427	CORUM:1332	Large Drosha complex	3.03515	8.81977e-06	0.00435697
Q15366	CORUM:1332	Large Drosha complex	2.99127	1.18885e-05	0.00587291
Q9Y5K5	CORUM:1332	Large Drosha complex	2.73033	3.83925e-05	0.00948294
Q13595	CORUM:1332	Large Drosha complex	2.74397	0.000192162	0.011866
Q15029	CORUM:1332	Large Drosha complex	2.49773	0.000181437	0.0149383
Q9H0L4	CORUM:1332	Large Drosha complex	2.85076	3.73147e-05	0.0184335
P35269	CORUM:1332	Large Drosha complex	2.77657	5.5663e-05	0.0274975
Q9BQ67	CORUM:1332	Large Drosha complex	2.60166	8.36835e-05	0.0376224
Q9H0D6	CORUM:1332	Large Drosha complex	2.34773	0.000498236	0.0385889
O95218	CORUM:1332	Large Drosha complex	2.88268	0.000102637	0.0410312
P52272	CORUM:1332	Large Drosha complex	2.60797	9.89967e-05	0.0489044
P53999	CORUM:1335	SNW1 complex	3.36888	2.69178e-06	0.000166218
Q13595	CORUM:1335	SNW1 complex	2.55133	0.000885555	0.0397695
Q7KZF4	CORUM:142	CD147-gamma-secretase complex (APH-1a, PS-1, PEN-2, NCT variant)	5.04407	0.000612848	0.0216248
Q9H0D6	CORUM:1474	SMAD3/4-E2F4/5-p107-DP1 complex	4.66966	0.000606576	0.0385889
O15371	CORUM:1729	TLE1 corepressor complex (MASH1 promoter-corepressor complex)	4.04394	0.000375602	0.0371094
P53999	CORUM:1729	TLE1 corepressor complex (MASH1 promoter-corepressor complex)	2.68439	0.00508234	0.0448335
Q9GZR7	CORUM:1767	CPSF6-ITCH-NUDT21-POLR2A-UBAP2L complex	Infinity	9.45186e-05	0.0155641
P31483	CORUM:1767	CPSF6-ITCH-NUDT21-POLR2A-UBAP2L complex	Infinity	0.000534892	0.0377481
Q9GZR7	CORUM:1768	CPSF6-EWSR1-ITCH-NUDT21-POLR2A-UBAP2L complex	Infinity	1.47164e-05	0.00363494
P31483	CORUM:1768	CPSF6-EWSR1-ITCH-NUDT21-POLR2A-UBAP2L complex	Infinity	0.000118054	0.0116637
P53999	CORUM:1768	CPSF6-EWSR1-ITCH-NUDT21-POLR2A-UBAP2L complex	3.78392	0.00619531	0.0485791
Q71RC2	CORUM:178	Respiratory chain complex I (holoenzyme), mitochondrial	2.98162	1.90867e-11	1.34697e-09
Q7KZF4	CORUM:178	Respiratory chain complex I (holoenzyme), mitochondrial	1.94453	0.000122423	0.00863957
Q8TEQ6	CORUM:178	Respiratory chain complex I (holoenzyme), mitochondrial	1.70572	0.000251988	0.0135992
P31483	CORUM:178	Respiratory chain complex I (holoenzyme), mitochondrial	-3.61928	0.000340853	0.0280636
O00571	CORUM:178	Respiratory chain complex I (holoenzyme), mitochondrial	1.54439	0.00193543	0.0419863
Q71RC2	CORUM:181	26S proteasome	3.44556	9.28795e-08	5.09805e-06
P53999	CORUM:181	26S proteasome	2.87703	7.69944e-06	0.000380353
Q7KZF4	CORUM:181	26S proteasome	2.51356	0.000247032	0.0122034
P16989	CORUM:181	26S proteasome	2.27005	0.000471446	0.0279794
P53999	CORUM:191	20S proteasome	5.16243	3.29133e-07	3.58208e-05
Q71RC2	CORUM:191	20S proteasome	3.905	3.15146e-06	0.000129735
Q7KZF4	CORUM:191	20S proteasome	3.04407	0.00028131	0.0126334
Q8TEQ6	CORUM:191	20S proteasome	2.78818	0.000535099	0.0240308
O00571	CORUM:191	20S proteasome	3.4793	0.00251509	0.049308
Q71RC2	CORUM:192	PA28-20S proteasome	4.146	1.79288e-07	8.85684e-06
P53999	CORUM:192	PA28-20S proteasome	4.26935	5.58767e-07	4.60051e-05
Q8TEQ6	CORUM:192	PA28-20S proteasome	2.73572	0.000275287	0.0135992
Q7KZF4	CORUM:192	PA28-20S proteasome	2.6815	0.000774	0.0254904
O00571	CORUM:192	PA28-20S proteasome	3.68575	0.000788786	0.0257385
Q71RC2	CORUM:193	PA700-20S-PA28 complex	2.85365	6.39432e-09	3.94849e-07
P53999	CORUM:193	PA700-20S-PA28 complex	2.8405	1.15948e-08	1.90927e-06
P16989	CORUM:193	PA700-20S-PA28 complex	2.23352	9.74286e-06	0.000802162
Q6P2Q9	CORUM:193	PA700-20S-PA28 complex	2.88457	4.13752e-05	0.00681312
Q7KZF4	CORUM:193	PA700-20S-PA28 complex	2.04407	0.000230574	0.0122034
Q9Y5K5	CORUM:193	PA700-20S-PA28 complex	1.83724	0.000167047	0.0275071
O00571	CORUM:193	PA700-20S-PA28 complex	1.82949	0.00112352	0.0308343
Q8TEQ6	CORUM:193	PA700-20S-PA28 complex	1.72107	0.000824107	0.0313161
P53999	CORUM:194	PA28gamma-20S proteasome	4.16243	1.86762e-06	0.000131801
Q71RC2	CORUM:194	PA28gamma-20S proteasome	3.48996	9.73372e-06	0.000369882
Q7KZF4	CORUM:194	PA28gamma-20S proteasome	2.85143	0.000479172	0.0182085
Q8TEQ6	CORUM:194	PA28gamma-20S proteasome	2.56579	0.000986282	0.0348017
O00571	CORUM:194	PA28gamma-20S proteasome	3.58621	0.00140975	0.0366534
O00571	CORUM:217	CRSP complex	-Infinity	0.00203982	0.0419863
O00571	CORUM:218	CRSP complex	-Infinity	0.00203982	0.0419863
Q14493	CORUM:2235	ASF1-interacting protein complex	5.41115	0.000112985	0.00697684
Q14493	CORUM:2236	ASF1-histone containing complex	5.18875	0.000160147	0.0087903
O00571	CORUM:230	Mediator complex	-2.05764	0.000263651	0.0197006
O00571	CORUM:232	ARC complex	-2.92158	0.00269497	0.049308
P53999	CORUM:27	Arp2/3 protein complex	Infinity	9.28363e-05	0.00286632
P53999	CORUM:2721	HCF-1 complex	2.33646	0.00107284	0.019629
Q06787	CORUM:2721	HCF-1 complex	2.48424	0.000653261	0.0470256
P53999	CORUM:2755	17S U2 snRNP	1.54946	0.00234044	0.0240871
Q9NVV4	CORUM:2755	17S U2 snRNP	3.05563	0.000157249	0.0388406
Q13595	CORUM:280	HMGB1-HMGB2-HSC70-ERP60-GAPDH complex	5.32893	0.00030415	0.0166944
P53999	CORUM:280	HMGB1-HMGB2-HSC70-ERP60-GAPDH complex	Infinity	0.00132498	0.0198346
P51116	CORUM:282	SNF2h-cohesin-NuRD complex	3.30182	1.75805e-05	0.00434239
Q06787	CORUM:282	SNF2h-cohesin-NuRD complex	3.05128	4.8116e-05	0.0079231
P53999	CORUM:282	SNF2h-cohesin-NuRD complex	2.19896	0.00267718	0.0264505
Q969S3	CORUM:2857	NuA4/Tip60 HAT complex	2.78878	0.000474606	0.0334936
O15226	CORUM:2858	HBO1 complex	4.64904	0.000192347	0.0475097
O00571	CORUM:288	ARC complex	-2.92158	0.00269497	0.049308
Q7KZF4	CORUM:2904	Respiratory chain complex I (intermediate VII/650kD), mitochondrial	3.62903	0.000218387	0.0122034
Q71RC2	CORUM:2904	Respiratory chain complex I (intermediate VII/650kD), mitochondrial	3.25292	0.000754596	0.0232982
Q71RC2	CORUM:2905	Respiratory chain complex I (holoenzyme), mitochondrial	3.44556	0.00019985	0.00658174
Q7KZF4	CORUM:2905	Respiratory chain complex I (holoenzyme), mitochondrial	3.3071	0.00043712	0.0179948
Q71RC2	CORUM:2914	Respiratory chain complex I (beta subunit) mitochondrial	3.16803	2.56616e-05	0.000905489
Q71RC2	CORUM:2920	Respiratory chain complex I (lambda subunit) mitochondrial	3.61549	2.49376e-06	0.000111993
Q71RC2	CORUM:2948	Respiratory chain complex I (incomplete intermediate), mitochondrial	2.83788	0.0017254	0.0448604
O00571	CORUM:300	PC2 complex	-3.68057	0.00195549	0.0419863
O00571	CORUM:301	SMCC complex	-3.12803	0.00041553	0.022808
Q71RC2	CORUM:305	40S ribosomal subunit, cytoplasmic	3.86703	1.10423e-12	9.09147e-11
Q8TEQ6	CORUM:305	40S ribosomal subunit, cytoplasmic	3.11011	3.35816e-09	3.31786e-07
P50579	CORUM:305	40S ribosomal subunit, cytoplasmic	3.1045	1.25041e-07	1.0295e-05
Q15029	CORUM:305	40S ribosomal subunit, cytoplasmic	2.62897	6.40943e-07	0.000105542
P16989	CORUM:305	40S ribosomal subunit, cytoplasmic	2.69151	1.62965e-06	0.000201261
Q9NW64	CORUM:305	40S ribosomal subunit, cytoplasmic	2.48256	2.03065e-06	0.000250785
Q8NC51	CORUM:305	40S ribosomal subunit, cytoplasmic	2.99274	9.04369e-06	0.000893516
Q6ZN17	CORUM:305	40S ribosomal subunit, cytoplasmic	2.34671	1.07967e-05	0.00133339
P53999	CORUM:305	40S ribosomal subunit, cytoplasmic	1.82456	0.000391509	0.00879116
O75940	CORUM:305	40S ribosomal subunit, cytoplasmic	2.22233	0.000166937	0.0103084
Q15427	CORUM:305	40S ribosomal subunit, cytoplasmic	2.22018	6.31605e-05	0.0104004
Q96T37	CORUM:305	40S ribosomal subunit, cytoplasmic	2.03138	8.7211e-05	0.0134062
P33240	CORUM:305	40S ribosomal subunit, cytoplasmic	2.53426	0.000102971	0.013524
O60832	CORUM:305	40S ribosomal subunit, cytoplasmic	2.30001	0.000184405	0.0151827
Q4G0J3	CORUM:305	40S ribosomal subunit, cytoplasmic	3.02155	0.000183794	0.0181588
Q9H0D6	CORUM:305	40S ribosomal subunit, cytoplasmic	1.98516	0.000225353	0.0226786
O00571	CORUM:305	40S ribosomal subunit, cytoplasmic	2.21182	0.000478053	0.0236158
Q9BRD0	CORUM:305	40S ribosomal subunit, cytoplasmic	1.91052	0.000207067	0.034097
Q92945	CORUM:305	40S ribosomal subunit, cytoplasmic	1.92292	0.000333926	0.0412398
Q71RC2	CORUM:3055	Nop56p-associated pre-rRNA complex	2.59241	4.55258e-20	1.12449e-17
P50579	CORUM:3055	Nop56p-associated pre-rRNA complex	2.85552	1.34514e-18	3.3225e-16
O75940	CORUM:3055	Nop56p-associated pre-rRNA complex	2.65075	7.51491e-18	3.71237e-15
Q8TEQ6	CORUM:3055	Nop56p-associated pre-rRNA complex	2.09484	8.82862e-13	2.18067e-10
P16989	CORUM:3055	Nop56p-associated pre-rRNA complex	2.02494	1.34884e-12	3.33163e-10
Q13595	CORUM:3055	Nop56p-associated pre-rRNA complex	2.28711	3.40684e-12	1.68298e-09
O60832	CORUM:3055	Nop56p-associated pre-rRNA complex	2.20188	7.98865e-11	1.9732e-08
Q9NW64	CORUM:3055	Nop56p-associated pre-rRNA complex	1.84168	2.13898e-10	5.28328e-08
P53999	CORUM:3055	Nop56p-associated pre-rRNA complex	1.79641	1.78414e-10	8.81364e-08
Q8NC51	CORUM:3055	Nop56p-associated pre-rRNA complex	2.44826	6.56963e-10	1.6227e-07
Q15029	CORUM:3055	Nop56p-associated pre-rRNA complex	1.66612	3.27385e-09	8.0864e-07
O00425	CORUM:3055	Nop56p-associated pre-rRNA complex	2.23086	1.13203e-08	2.79611e-06
Q4G0J3	CORUM:3055	Nop56p-associated pre-rRNA complex	2.6776	7.97502e-09	2.97964e-06
Q6ZN17	CORUM:3055	Nop56p-associated pre-rRNA complex	1.49754	1.00082e-07	2.47202e-05
Q9Y6M1	CORUM:3055	Nop56p-associated pre-rRNA complex	1.62852	2.51018e-07	6.20015e-05
Q9BRD0	CORUM:3055	Nop56p-associated pre-rRNA complex	1.41852	5.10547e-07	0.00025221
Q9BUJ2	CORUM:3055	Nop56p-associated pre-rRNA complex	2.86244	1.04745e-06	0.000258721
P31483	CORUM:3055	Nop56p-associated pre-rRNA complex	1.35952	2.89297e-06	0.000714564
Q14493	CORUM:3055	Nop56p-associated pre-rRNA complex	2.82618	1.43483e-05	0.00118134
Q92945	CORUM:3055	Nop56p-associated pre-rRNA complex	1.42885	3.05093e-06	0.00150716
Q15427	CORUM:3055	Nop56p-associated pre-rRNA complex	1.25494	7.81722e-06	0.00193085
Q12874	CORUM:3055	Nop56p-associated pre-rRNA complex	1.31976	8.2825e-06	0.00204578
Q9H0D6	CORUM:3055	Nop56p-associated pre-rRNA complex	1.36849	9.53343e-06	0.00235476
O00571	CORUM:3055	Nop56p-associated pre-rRNA complex	1.29076	1.97915e-05	0.00244425
Q9UGY1	CORUM:3055	Nop56p-associated pre-rRNA complex	2.0912	1.88503e-05	0.00465603
P07910	CORUM:3055	Nop56p-associated pre-rRNA complex	1.62356	1.3265e-05	0.00655292
P12956	CORUM:3055	Nop56p-associated pre-rRNA complex	1.76256	4.56976e-05	0.0112873
P33240	CORUM:3055	Nop56p-associated pre-rRNA complex	1.53241	0.000196923	0.019456
Q6P2Q9	CORUM:3055	Nop56p-associated pre-rRNA complex	1.16211	0.000213605	0.0211042
Q96T37	CORUM:3055	Nop56p-associated pre-rRNA complex	1.05434	0.000381017	0.0313704
Q8IYB8	CORUM:3055	Nop56p-associated pre-rRNA complex	2.15525	0.000219443	0.036135
P49588	CORUM:3055	Nop56p-associated pre-rRNA complex	1.54209	8.7475e-05	0.0432126
Q71RC2	CORUM:306	Ribosome, cytoplasmic	3.89726	1.92337e-30	9.50146e-28
P50579	CORUM:306	Ribosome, cytoplasmic	3.2476	2.39581e-19	1.18353e-16
Q8TEQ6	CORUM:306	Ribosome, cytoplasmic	2.85231	4.85099e-18	2.39639e-15
O75940	CORUM:306	Ribosome, cytoplasmic	2.89888	1.0812e-16	2.67056e-14
O60832	CORUM:306	Ribosome, cytoplasmic	2.72969	1.27704e-13	6.30858e-11
P16989	CORUM:306	Ribosome, cytoplasmic	2.51398	1.41611e-13	6.99558e-11
Q8NC51	CORUM:306	Ribosome, cytoplasmic	2.97292	1.74044e-12	8.59778e-10
Q15029	CORUM:306	Ribosome, cytoplasmic	2.22089	9.15588e-12	4.523e-09
Q9NW64	CORUM:306	Ribosome, cytoplasmic	2.22961	1.36829e-11	6.75935e-09
Q6ZN17	CORUM:306	Ribosome, cytoplasmic	2.1041	1.95395e-10	9.65251e-08
P53999	CORUM:306	Ribosome, cytoplasmic	2.01658	4.3198e-10	1.06699e-07
O00425	CORUM:306	Ribosome, cytoplasmic	2.56826	2.01286e-09	9.94351e-07
Q4G0J3	CORUM:306	Ribosome, cytoplasmic	2.92202	1.20633e-08	2.97964e-06
Q9Y6M1	CORUM:306	Ribosome, cytoplasmic	2.03957	6.62636e-09	3.27342e-06
P33240	CORUM:306	Ribosome, cytoplasmic	2.32718	3.3814e-08	1.67041e-05
Q15427	CORUM:306	Ribosome, cytoplasmic	1.74625	1.2089e-07	5.97197e-05
Q9H0D6	CORUM:306	Ribosome, cytoplasmic	1.79315	1.79948e-07	8.88942e-05
O00571	CORUM:306	Ribosome, cytoplasmic	1.87197	4.39597e-07	0.000217161
Q6P2Q9	CORUM:306	Ribosome, cytoplasmic	2.05317	4.93828e-07	0.000243951
Q9BUJ2	CORUM:306	Ribosome, cytoplasmic	3.13575	9.44975e-07	0.000258721
Q9UGY1	CORUM:306	Ribosome, cytoplasmic	2.5546	7.82927e-07	0.000386766
Q13595	CORUM:306	Ribosome, cytoplasmic	1.86327	3.14897e-06	0.000388898
Q9BRD0	CORUM:306	Ribosome, cytoplasmic	1.54589	2.41203e-06	0.00059577
Q92945	CORUM:306	Ribosome, cytoplasmic	1.49961	2.10771e-05	0.00520603
P12956	CORUM:306	Ribosome, cytoplasmic	2.00697	2.79244e-05	0.0112873
P51116	CORUM:306	Ribosome, cytoplasmic	-Infinity	9.70737e-05	0.0119886
Q12874	CORUM:306	Ribosome, cytoplasmic	1.29002	0.000161693	0.0266255
Q9NRR4	CORUM:306	Ribosome, cytoplasmic	1.49626	0.000202012	0.0332646
Q8IYB8	CORUM:306	Ribosome, cytoplasmic	2.40543	0.000171062	0.036135
O95218	CORUM:306	Ribosome, cytoplasmic	1.60091	0.000166118	0.0410312
Q71RC2	CORUM:308	60S ribosomal subunit, cytoplasmic	3.91805	1.70052e-18	2.80019e-16
O75940	CORUM:308	60S ribosomal subunit, cytoplasmic	3.33964	7.99809e-14	1.31702e-11
P50579	CORUM:308	60S ribosomal subunit, cytoplasmic	3.34387	1.26019e-12	2.07512e-10
O60832	CORUM:308	60S ribosomal subunit, cytoplasmic	3.00455	1.81785e-10	2.9934e-08
Q8TEQ6	CORUM:308	60S ribosomal subunit, cytoplasmic	2.68127	5.97142e-10	9.83294e-08
P16989	CORUM:308	60S ribosomal subunit, cytoplasmic	2.39933	7.11894e-08	1.17225e-05
Q8NC51	CORUM:308	60S ribosomal subunit, cytoplasmic	2.95936	9.86999e-08	1.62526e-05
P53999	CORUM:308	60S ribosomal subunit, cytoplasmic	2.15005	3.62559e-07	3.58208e-05
O00425	CORUM:308	60S ribosomal subunit, cytoplasmic	2.74195	5.49676e-07	9.05133e-05
Q9NW64	CORUM:308	60S ribosomal subunit, cytoplasmic	2.05858	1.99371e-06	0.000250785
Q15029	CORUM:308	60S ribosomal subunit, cytoplasmic	1.96339	4.61843e-06	0.000456301
Q9BUJ2	CORUM:308	60S ribosomal subunit, cytoplasmic	3.58053	2.92224e-06	0.000481196
Q9Y6M1	CORUM:308	60S ribosomal subunit, cytoplasmic	2.11091	3.81681e-06	0.000628501
Q6ZN17	CORUM:308	60S ribosomal subunit, cytoplasmic	1.94727	5.5121e-06	0.000907659
Q4G0J3	CORUM:308	60S ribosomal subunit, cytoplasmic	2.85163	3.00167e-05	0.00494275
Q6P2Q9	CORUM:308	60S ribosomal subunit, cytoplasmic	2.19773	6.04301e-05	0.00746311
Q13595	CORUM:308	60S ribosomal subunit, cytoplasmic	1.94191	0.000167356	0.011866
P33240	CORUM:308	60S ribosomal subunit, cytoplasmic	2.1774	0.000109506	0.013524
Q9UGY1	CORUM:308	60S ribosomal subunit, cytoplasmic	2.61315	9.73966e-05	0.016038
Q8IYB8	CORUM:308	60S ribosomal subunit, cytoplasmic	3.04061	3.73054e-05	0.0184289
Q9H0D6	CORUM:308	60S ribosomal subunit, cytoplasmic	1.65968	0.00022954	0.0226786
O00571	CORUM:308	60S ribosomal subunit, cytoplasmic	1.66638	0.000542596	0.0237597
O75940	CORUM:3082	DGCR8 multiprotein complex	5.32514	4.36341e-08	5.38881e-06
Q15233	CORUM:3082	DGCR8 multiprotein complex	5.45181	2.90892e-08	7.18504e-06
Q9NW64	CORUM:3082	DGCR8 multiprotein complex	4.28991	1.00657e-05	0.000828744
Q13595	CORUM:3082	DGCR8 multiprotein complex	4.13629	1.09484e-05	0.0010817
P31483	CORUM:3082	DGCR8 multiprotein complex	3.97691	4.45959e-05	0.00550759
Q07955	CORUM:3082	DGCR8 multiprotein complex	3.79246	4.59933e-05	0.00757356
Q9H0D6	CORUM:3082	DGCR8 multiprotein complex	3.76277	5.17496e-05	0.00852144
P53999	CORUM:3082	DGCR8 multiprotein complex	2.87703	0.00182076	0.0207887
Q15029	CORUM:3082	DGCR8 multiprotein complex	3.44526	0.00045318	0.0292043
P51116	CORUM:3082	DGCR8 multiprotein complex	3.20229	0.000624586	0.0369664
Q16629	CORUM:3082	DGCR8 multiprotein complex	3.85469	0.000157856	0.0389904
Q13242	CORUM:3082	DGCR8 multiprotein complex	4.22577	0.000200491	0.0495213
Q9BRD0	CORUM:310	Cell cycle kinase complex CDC2	Infinity	0.000473826	0.046814
Q14493	CORUM:3127	TLE-Histone H3 complex	6.41115	2.75417e-05	0.00194366
O15371	CORUM:3135	TLE1 corepressor complex (MASH1 promoter-corepressor complex)	4.62891	0.000132986	0.0164238
P53999	CORUM:3135	TLE1 corepressor complex (MASH1 promoter-corepressor complex)	3.04696	0.00588476	0.0484512
Q14493	CORUM:3137	MASH1 promoter-coactivator complex	6.08922	4.69944e-12	1.16076e-09
P62280	CORUM:3137	MASH1 promoter-coactivator complex	5.66316	1.81204e-06	0.000376736
Q96T37	CORUM:3137	MASH1 promoter-coactivator complex	3.22932	6.04751e-06	0.00186134
Q7KZF4	CORUM:3137	MASH1 promoter-coactivator complex	3.04407	3.57796e-05	0.00441878
Q8TEQ6	CORUM:3137	MASH1 promoter-coactivator complex	2.69507	0.000141821	0.00875744
Q9Y5K5	CORUM:32	PA700 complex	2.73033	3.83925e-05	0.00948294
P53999	CORUM:32	PA700 complex	2.04696	0.00163927	0.0207887
P16989	CORUM:32	PA700 complex	2.43997	0.000509746	0.0279794
O00571	CORUM:320	55S ribosome, mitochondrial	1.33829	0.000224807	0.0197006
Q71RC2	CORUM:320	55S ribosome, mitochondrial	1.20045	0.000940549	0.0273312
Q9BQ67	CORUM:320	55S ribosome, mitochondrial	-2.09878	0.000152317	0.0376224
O00571	CORUM:324	39S ribosomal subunit, mitochondrial	1.62686	0.000833636	0.0257385
Q969S3	CORUM:324	39S ribosomal subunit, mitochondrial	-3.55107	0.000632141	0.0390347
Q71RC2	CORUM:338	40S ribosomal subunit, cytoplasmic	4.08942	2.95044e-13	2.91503e-11
Q8TEQ6	CORUM:338	40S ribosomal subunit, cytoplasmic	3.23564	1.47732e-09	1.82449e-07
P50579	CORUM:338	40S ribosomal subunit, cytoplasmic	3.1825	7.93122e-08	7.83605e-06
Q15029	CORUM:338	40S ribosomal subunit, cytoplasmic	2.56484	1.61666e-06	0.000199657
P16989	CORUM:338	40S ribosomal subunit, cytoplasmic	2.63262	3.18907e-06	0.00031508
Q9NW64	CORUM:338	40S ribosomal subunit, cytoplasmic	2.40009	6.32702e-06	0.00062511
Q8NC51	CORUM:338	40S ribosomal subunit, cytoplasmic	3.05687	6.76393e-06	0.000835346
Q6ZN17	CORUM:338	40S ribosomal subunit, cytoplasmic	2.28258	2.23882e-05	0.00221195
P53999	CORUM:338	40S ribosomal subunit, cytoplasmic	1.93148	0.000263323	0.00650407
O75940	CORUM:338	40S ribosomal subunit, cytoplasmic	2.29272	0.00012014	0.00847843
O60832	CORUM:338	40S ribosomal subunit, cytoplasmic	2.36712	0.000136744	0.0135103
P33240	CORUM:338	40S ribosomal subunit, cytoplasmic	2.59839	7.81994e-05	0.013524
Q15427	CORUM:338	40S ribosomal subunit, cytoplasmic	2.15878	0.000113294	0.0139918
Q4G0J3	CORUM:338	40S ribosomal subunit, cytoplasmic	3.07813	0.000152629	0.0181588
Q96T37	CORUM:338	40S ribosomal subunit, cytoplasmic	1.94391	0.000220768	0.0218119
O00571	CORUM:338	40S ribosomal subunit, cytoplasmic	2.15737	0.000789254	0.0257385
Q92945	CORUM:338	40S ribosomal subunit, cytoplasmic	2.00538	0.000221737	0.0365127
Q9H0D6	CORUM:338	40S ribosomal subunit, cytoplasmic	1.87825	0.000624922	0.0385889
Q9BRD0	CORUM:338	40S ribosomal subunit, cytoplasmic	1.83251	0.000432518	0.046814
Q07955	CORUM:351	Spliceosome	1.69881	1.65565e-09	4.08945e-07
Q16630	CORUM:351	Spliceosome	2.08878	2.61574e-08	1.29218e-05
Q13595	CORUM:351	Spliceosome	1.61844	1.0974e-07	2.71058e-05
P31483	CORUM:351	Spliceosome	1.20495	1.77411e-06	0.000714564
Q01081	CORUM:351	Spliceosome	1.41949	4.38624e-06	0.0010834
P53999	CORUM:351	Spliceosome	0.987084	5.21109e-05	0.00198021
Q9NVV4	CORUM:351	Spliceosome	2.04423	8.90699e-06	0.00440005
Q9GZR7	CORUM:351	Spliceosome	1.03351	0.000188638	0.0232968
P26368	CORUM:351	Spliceosome	0.998069	4.83418e-05	0.0238809
P12956	CORUM:351	Spliceosome	1.4494	0.00018784	0.030931
Q9Y5K5	CORUM:351	Spliceosome	0.928389	0.000317982	0.0392707
Q06787	CORUM:387	MCM complex	4.63624	0.000666355	0.0470256
P53999	CORUM:387	MCM complex	3.78392	0.00619531	0.0485791
Q13595	CORUM:430	18S U11/U12 snRNP	2.32893	0.000814249	0.0397695
Q969S3	CORUM:49	DNMT3B complex	4.52575	0.00043916	0.0334936
P53999	CORUM:5183	DNA-PK-Ku-eIF2-NF90-NF45 complex	3.04696	0.00588476	0.0484512
P53999	CORUM:5231	53BP1-containing complex	Infinity	0.00132498	0.0198346
Q969S3	CORUM:525	TIP60 histone acetylase complex	Infinity	0.000371069	0.0334936
Q4G0J3	CORUM:5266	TNF-alpha/NF-kappa B signaling complex 6	3.8151	0.000433983	0.0357313
Q71RC2	CORUM:5380	TRBP containing complex (DICER, RPL7A, EIF6, MOV10 and subunits of the 60S ribosomal particle)	4.905	2.48136e-13	2.91503e-11
P50579	CORUM:5380	TRBP containing complex (DICER, RPL7A, EIF6, MOV10 and subunits of the 60S ribosomal particle)	4.23695	1.00565e-11	1.24198e-09
O75940	CORUM:5380	TRBP containing complex (DICER, RPL7A, EIF6, MOV10 and subunits of the 60S ribosomal particle)	3.03974	1.35958e-06	0.000111939
Q8TEQ6	CORUM:5380	TRBP containing complex (DICER, RPL7A, EIF6, MOV10 and subunits of the 60S ribosomal particle)	2.72107	5.44504e-06	0.000448308
Q6P2Q9	CORUM:5380	TRBP containing complex (DICER, RPL7A, EIF6, MOV10 and subunits of the 60S ribosomal particle)	Infinity	3.36861e-06	0.000832047
P16989	CORUM:5380	TRBP containing complex (DICER, RPL7A, EIF6, MOV10 and subunits of the 60S ribosomal particle)	2.51798	5.70645e-05	0.00402713
P53999	CORUM:5380	TRBP containing complex (DICER, RPL7A, EIF6, MOV10 and subunits of the 60S ribosomal particle)	2.04696	0.00042434	0.00911408
Q9NW64	CORUM:5380	TRBP containing complex (DICER, RPL7A, EIF6, MOV10 and subunits of the 60S ribosomal particle)	2.23546	0.000168405	0.010399
O60832	CORUM:5380	TRBP containing complex (DICER, RPL7A, EIF6, MOV10 and subunits of the 60S ribosomal particle)	2.60744	0.000114271	0.0135103
O00571	CORUM:5380	TRBP containing complex (DICER, RPL7A, EIF6, MOV10 and subunits of the 60S ribosomal particle)	2.65333	0.00040556	0.022808
Q15029	CORUM:5380	TRBP containing complex (DICER, RPL7A, EIF6, MOV10 and subunits of the 60S ribosomal particle)	2.10541	0.000472944	0.0292043
Q6ZN17	CORUM:5380	TRBP containing complex (DICER, RPL7A, EIF6, MOV10 and subunits of the 60S ribosomal particle)	2.08054	0.000441914	0.0363842
O00571	CORUM:5450	Mediator complex	-2.35864	0.000279159	0.0197006
O00571	CORUM:548	DRIP complex	-Infinity	1.91953e-05	0.00244425
O00571	CORUM:549	DRIP complex	-Infinity	1.91953e-05	0.00244425
P53999	CORUM:555	BAF complex	3.26935	0.00197787	0.0207887
Q14493	CORUM:5609	Emerin regulatory complex	4.82618	0.000289037	0.0142784
Q14493	CORUM:5611	Emerin complex 24	4.08922	0.00102286	0.0459359
P53999	CORUM:5613	Emerin complex 25	3.57747	7.53932e-06	0.000380353
P53999	CORUM:5615	Emerin complex 52	2.65464	1.9102e-05	0.000857853
P53999	CORUM:562	LSm2-8 complex	4.04696	0.00189941	0.0207887
P53999	CORUM:566	BAF complex	3.26935	0.00197787	0.0207887
P53999	CORUM:587	NuRD.1 complex	3.04696	0.00588476	0.0484512
P53999	CORUM:61	Mi2/NuRD complex	4.04696	0.00189941	0.0207887
P53999	CORUM:614	NRD complex (Nucleosome remodeling and deacetylation complex)	4.04696	0.00189941	0.0207887
P51116	CORUM:614	NRD complex (Nucleosome remodeling and deacetylation complex)	4.26118	0.000340751	0.0280552
P53999	CORUM:62	MeCP1 complex	3.04696	0.00588476	0.0484512
Q06787	CORUM:632	Anti-HDAC2 complex	3.31431	2.11843e-05	0.00523253
P53999	CORUM:632	Anti-HDAC2 complex	2.92142	0.000204292	0.00559816
P51116	CORUM:632	Anti-HDAC2 complex	3.1319	8.85982e-05	0.0119886
P51116	CORUM:633	anti-BHC110 complex	3.52422	0.000314146	0.0280552
P53999	CORUM:634	XFIM complex	Infinity	0.00132498	0.0198346
P51116	CORUM:634	XFIM complex	4.93925	0.00078945	0.0369664
O15226	CORUM:642	CtBP complex	3.49703	7.73968e-05	0.038234
P51116	CORUM:642	CtBP complex	2.57668	0.00114853	0.0472811
P51116	CORUM:646	HDAC1-associated protein complex	3.67622	0.000823138	0.0369664
Q06787	CORUM:646	HDAC1-associated protein complex	3.89928	0.00044065	0.0470256
Q06787	CORUM:650	HDAC2-asscociated core complex	4.63624	0.000666355	0.0470256
P53999	CORUM:710	Brg1-associated complex I	3.26935	0.00197787	0.0207887
P53999	CORUM:713	BRG1-SIN3A complex	2.78392	0.000574458	0.0109147
P53999	CORUM:714	BRM-SIN3A complex	2.46199	0.00131479	0.0198346
P53999	CORUM:739	SIN3-ING1b complex II	2.19896	0.00267718	0.0264505
P53999	CORUM:742	eIF3 complex (EIF3S6, EIF3S5, EIF3S4, EIF3S3, EIF3S6IP, EIF3S2, EIF3S9, EIF3S12, EIF3S10, EIF3S8, EIF3S1, EIF3S7)	2.46199	0.00419479	0.0398505
P50579	CORUM:742	eIF3 complex (EIF3S6, EIF3S5, EIF3S4, EIF3S3, EIF3S6IP, EIF3S2, EIF3S9, EIF3S12, EIF3S10, EIF3S8, EIF3S1, EIF3S7)	3.16656	0.0010639	0.0404283
P53999	CORUM:778	LARC complex (LCR-associated remodeling complex)	2.57747	0.00015885	0.004616
Q969S3	CORUM:798	NuA4/Tip60-HAT complex A	2.94079	0.000143567	0.0334936
P53999	CORUM:803	BRG1-SIN3A-HDAC containing SWI/SNF remodeling complex I	2.87703	0.00182076	0.0207887
P53999	CORUM:806	BRM-SIN3A-HDAC complex	2.46199	0.00419479	0.0398505
P53999	CORUM:807	BRG1-associated complex	3.26935	0.00197787	0.0207887
P53999	CORUM:808	BRM-associated complex	2.68439	0.00508234	0.0448335
P53999	CORUM:834	20S methylosome and RG-containing Sm protein complex	Infinity	0.000350918	0.00825494
P53999	CORUM:835	6S methyltransferase and RG-containing Sm proteins complex	4.26935	0.000570962	0.0109147
O00571	CORUM:848	RICH1/AMOT polarity complex, Flag-Amot precipitated	-Infinity	0.00203982	0.0419863
P53999	CORUM:86	NUMAC complex (nucleosomal methylation activator complex)	2.68439	0.00508234	0.0448335
P53999	CORUM:886	MTA1 complex	3.78392	0.00619531	0.0485791
P53999	CORUM:888	MTA2 complex	4.04696	0.00189941	0.0207887
P53999	CORUM:889	MTA1-HDAC core complex	Infinity	0.00132498	0.0198346
O00571	CORUM:909	ARC92-Mediator complex	-3.8061	0.000992078	0.0288286
P53999	KEGG:00010	Glycolysis / Gluconeogenesis	1.91412	6.90055e-07	1.39983e-05
P51116	KEGG:00010	Glycolysis / Gluconeogenesis	2.02644	6.66233e-05	0.00236513
Q9GZR7	KEGG:00010	Glycolysis / Gluconeogenesis	1.71028	0.000157305	0.00496384
Q12874	KEGG:00010	Glycolysis / Gluconeogenesis	1.51503	0.000294005	0.0119282
Q15427	KEGG:00010	Glycolysis / Gluconeogenesis	1.14198	0.00174813	0.0171196
Q6ZN17	KEGG:00010	Glycolysis / Gluconeogenesis	1.13522	0.00245614	0.0185505
Q9NZI8	KEGG:00010	Glycolysis / Gluconeogenesis	1.28191	0.001541	0.0185573
Q9NW64	KEGG:00010	Glycolysis / Gluconeogenesis	1.38958	0.00141933	0.0223939
Q15029	KEGG:00010	Glycolysis / Gluconeogenesis	1.13107	0.00438898	0.0372309
Q06787	KEGG:00010	Glycolysis / Gluconeogenesis	1.39122	0.0033425	0.0379708
Q71RC2	KEGG:00010	Glycolysis / Gluconeogenesis	1.27491	0.00398448	0.0491997
P53999	KEGG:00020	Citrate cycle (TCA cycle)	2.95826	8.11082e-08	1.7719e-06
O00571	KEGG:00020	Citrate cycle (TCA cycle)	1.82967	0.000839642	0.00433561
P16989	KEGG:00020	Citrate cycle (TCA cycle)	1.75454	0.00118813	0.00964085
Q8TB72	KEGG:00020	Citrate cycle (TCA cycle)	1.69375	0.0019956	0.0131934
P51116	KEGG:00020	Citrate cycle (TCA cycle)	2.36468	0.00105897	0.0167082
P26196	KEGG:00020	Citrate cycle (TCA cycle)	1.90422	0.00160555	0.0175376
O75533	KEGG:00020	Citrate cycle (TCA cycle)	1.39597	0.00880215	0.0390595
Q6ZN17	KEGG:00020	Citrate cycle (TCA cycle)	1.49666	0.00620061	0.0391327
Q6P2Q9	KEGG:00020	Citrate cycle (TCA cycle)	1.38635	0.0135971	0.0394038
O00571	KEGG:00030	Pentose phosphate pathway	1.98167	0.000345811	0.00218245
P53999	KEGG:00030	Pentose phosphate pathway	2.06874	0.000360942	0.00262839
P51116	KEGG:00030	Pentose phosphate pathway	2.14229	0.00460437	0.0419756
P16989	KEGG:00030	Pentose phosphate pathway	1.44468	0.00991194	0.0446824
Q06787	KEGG:00051	Fructose and mannose metabolism	2.30817	0.000191442	0.00453079
Q9GZR7	KEGG:00051	Fructose and mannose metabolism	2.02907	0.00126226	0.0298735
Q12874	KEGG:00051	Fructose and mannose metabolism	1.81481	0.00157152	0.0372827
O75533	KEGG:00053	Ascorbate and aldarate metabolism	-2.44053	0.00997294	0.0422733
P53999	KEGG:00071	Fatty acid degradation	1.4717	0.00359641	0.016744
Q6ZN17	KEGG:00071	Fatty acid degradation	1.21626	0.00864854	0.0491237
Q7KZF4	KEGG:00100	Steroid biosynthesis	3.13707	8.20624e-06	0.000155371
O00571	KEGG:00100	Steroid biosynthesis	2.41463	0.000565557	0.00308881
Q9BRD0	KEGG:00100	Steroid biosynthesis	1.88764	0.00501636	0.0385039
P31483	KEGG:00100	Steroid biosynthesis	2.04815	0.00358642	0.0442845
O75533	KEGG:00120	Primary bile acid biosynthesis	-Infinity	0.0028641	0.0176827
O75533	KEGG:00140	Steroid hormone biosynthesis	-2.55156	2.03866e-05	0.000414426
Q15427	KEGG:00140	Steroid hormone biosynthesis	-2.66447	0.00010433	0.00197531
Q6ZN17	KEGG:00140	Steroid hormone biosynthesis	-2.31271	0.00108038	0.00958841
O00571	KEGG:00140	Steroid hormone biosynthesis	-1.43337	0.00228455	0.00998172
Q6P2Q9	KEGG:00140	Steroid hormone biosynthesis	-1.34075	0.00274736	0.011308
P26196	KEGG:00140	Steroid hormone biosynthesis	-Infinity	0.00146331	0.0166232
P16989	KEGG:00140	Steroid hormone biosynthesis	-1.8077	0.00812181	0.0372031
Q15366	KEGG:00140	Steroid hormone biosynthesis	-2.12532	0.00388708	0.0408863
Q969S3	KEGG:00140	Steroid hormone biosynthesis	-Infinity	0.00353004	0.0485575
Q71RC2	KEGG:00190	Oxidative phosphorylation	2.70202	1.99645e-24	2.83496e-22
P53999	KEGG:00190	Oxidative phosphorylation	2.22506	5.33646e-17	3.03111e-15
O00571	KEGG:00190	Oxidative phosphorylation	2.01127	3.39869e-15	2.41307e-13
Q7KZF4	KEGG:00190	Oxidative phosphorylation	2.05554	2.10469e-12	1.99244e-10
Q8TEQ6	KEGG:00190	Oxidative phosphorylation	2.00805	2.07852e-11	1.47575e-09
P16989	KEGG:00190	Oxidative phosphorylation	1.60101	7.53801e-10	2.67599e-08
Q8NHQ9	KEGG:00190	Oxidative phosphorylation	1.71908	1.39752e-09	1.32298e-07
Q9NRR4	KEGG:00190	Oxidative phosphorylation	2.00715	2.48165e-09	2.33726e-07
Q6P2Q9	KEGG:00190	Oxidative phosphorylation	1.16489	2.83167e-06	3.46624e-05
O00425	KEGG:00190	Oxidative phosphorylation	2.03761	7.76093e-07	0.000110205
Q9NZI8	KEGG:00190	Oxidative phosphorylation	1.33297	3.25729e-06	0.000185014
Q14527	KEGG:00190	Oxidative phosphorylation	3.66891	1.15873e-06	0.000255249
Q6ZN17	KEGG:00190	Oxidative phosphorylation	1.089	4.21132e-05	0.000854296
P26196	KEGG:00190	Oxidative phosphorylation	1.2904	3.0721e-05	0.00124639
Q9Y606	KEGG:00190	Oxidative phosphorylation	4.2303	4.47308e-05	0.00712258
O15371	KEGG:00190	Oxidative phosphorylation	1.9761	0.000336736	0.0224036
Q13825	KEGG:00190	Oxidative phosphorylation	3.88173	0.000129505	0.0236614
Q9Y6M1	KEGG:00190	Oxidative phosphorylation	1.07988	0.00191708	0.0340282
Q6P2Q9	KEGG:00230	Purine metabolism	0.647322	0.00287292	0.0116559
P16989	KEGG:00230	Purine metabolism	0.665414	0.00595155	0.0307316
O00571	KEGG:00230	Purine metabolism	0.548483	0.0131671	0.0424939
Q6P2Q9	KEGG:00240	Pyrimidine metabolism	1.33482	3.81347e-06	4.16548e-05
P16989	KEGG:00240	Pyrimidine metabolism	1.26911	2.3845e-05	0.00035642
O00571	KEGG:00240	Pyrimidine metabolism	1.16408	4.72183e-05	0.000462414
P53999	KEGG:00240	Pyrimidine metabolism	1.13066	0.000982228	0.00606419
O75533	KEGG:00240	Pyrimidine metabolism	0.925027	0.00119959	0.00792288
Q12874	KEGG:00240	Pyrimidine metabolism	1.08777	0.00173081	0.0372827
Q13427	KEGG:00240	Pyrimidine metabolism	0.899419	0.00561336	0.0468881
Q9BRD0	KEGG:00240	Pyrimidine metabolism	0.874589	0.0066342	0.0483106
Q12874	KEGG:00260	Glycine, serine and threonine metabolism	1.69324	0.00109866	0.031202
Q9BRD0	KEGG:00270	Cysteine and methionine metabolism	1.56048	0.00210194	0.0198983
Q9NZI8	KEGG:00270	Cysteine and methionine metabolism	1.57116	0.00236344	0.0231454
P16989	KEGG:00270	Cysteine and methionine metabolism	1.33051	0.00758428	0.0365593
Q8TEQ6	KEGG:00270	Cysteine and methionine metabolism	1.75528	0.00237743	0.0397171
Q6P2Q9	KEGG:00280	Valine, leucine and isoleucine degradation	1.55205	0.00043949	0.002355
P53999	KEGG:00280	Valine, leucine and isoleucine degradation	1.47813	0.00240609	0.0122023
Q6ZN17	KEGG:00280	Valine, leucine and isoleucine degradation	1.32426	0.00342261	0.0246832
Q13427	KEGG:00280	Valine, leucine and isoleucine degradation	1.31606	0.0052815	0.0468733
Q6P2Q9	KEGG:00310	Lysine degradation	2.03843	1.25273e-06	1.69416e-05
Q9Y5K5	KEGG:00310	Lysine degradation	2.21613	1.13629e-06	5.32972e-05
Q13427	KEGG:00310	Lysine degradation	2.04786	1.08488e-06	6.57657e-05
Q6ZN17	KEGG:00310	Lysine degradation	1.77265	1.9135e-05	0.000543434
P26599	KEGG:00310	Lysine degradation	1.88101	1.74109e-05	0.00123617
P51116	KEGG:00310	Lysine degradation	2.34392	2.06297e-05	0.00146471
P26368	KEGG:00310	Lysine degradation	1.72825	7.06668e-05	0.00167245
Q15427	KEGG:00310	Lysine degradation	1.53193	0.000171328	0.00270925
Q969S3	KEGG:00310	Lysine degradation	1.8439	0.000132696	0.00301804
Q9GZR7	KEGG:00310	Lysine degradation	1.94213	0.000101676	0.00360949
Q15029	KEGG:00310	Lysine degradation	1.50506	0.000527836	0.00881796
Q9BRD0	KEGG:00310	Lysine degradation	1.49908	0.000454777	0.00922547
Q8IX01	KEGG:00310	Lysine degradation	2.60112	0.000278988	0.0148992
Q5T1V6	KEGG:00310	Lysine degradation	2.74892	5.52189e-05	0.0156822
Q06787	KEGG:00310	Lysine degradation	1.7087	0.00100098	0.0157933
Q96T37	KEGG:00310	Lysine degradation	1.59113	0.000551788	0.016014
Q13595	KEGG:00310	Lysine degradation	2.27709	0.000493263	0.0175108
P16989	KEGG:00310	Lysine degradation	1.26911	0.00291278	0.0176006
Q12874	KEGG:00310	Lysine degradation	1.57777	0.000604308	0.0190693
Q969Z0	KEGG:00310	Lysine degradation	1.39436	0.00229147	0.0217202
Q9BQ67	KEGG:00310	Lysine degradation	1.51596	0.00144467	0.024025
Q9H0D6	KEGG:00310	Lysine degradation	1.49448	0.00236646	0.0261078
Q9NZB2	KEGG:00310	Lysine degradation	1.29116	0.00550674	0.0333691
Q9H0L4	KEGG:00310	Lysine degradation	1.64843	0.00139879	0.0342229
O75533	KEGG:00310	Lysine degradation	1.0923	0.00914008	0.0399351
Q15366	KEGG:00310	Lysine degradation	1.27461	0.00383398	0.0408863
Q9NRR4	KEGG:00310	Lysine degradation	1.73031	0.0020243	0.0436527
O00571	KEGG:00350	Tyrosine metabolism	-2.58537	0.000306339	0.00197728
O75533	KEGG:00350	Tyrosine metabolism	-2.21171	0.00470319	0.0251832
Q8TB72	KEGG:00350	Tyrosine metabolism	-3.00669	0.00878593	0.0372418
O00571	KEGG:00360	Phenylalanine metabolism	-3.17033	0.00922325	0.0322767
Q71RC2	KEGG:00480	Glutathione metabolism	1.74384	0.000204758	0.00323063
Q7KZF4	KEGG:00480	Glutathione metabolism	1.62806	0.00115813	0.0113416
P53999	KEGG:00480	Glutathione metabolism	1.34884	0.00386365	0.017085
Q7KZF4	KEGG:00510	N-Glycan biosynthesis	2.60102	1.8615e-08	5.28665e-07
O00571	KEGG:00510	N-Glycan biosynthesis	1.48863	0.000448336	0.00265266
Q6P2Q9	KEGG:00512	Mucin type O-Glycan biosynthesis	-1.78066	0.00881255	0.028121
Q15427	KEGG:00532	Glycosaminoglycan biosynthesis - chondroitin sulfate / dermatan sulfate	-Infinity	0.00380326	0.0308607
O00571	KEGG:00532	Glycosaminoglycan biosynthesis - chondroitin sulfate / dermatan sulfate	1.72275	0.00943298	0.0322767
Q15366	KEGG:00534	Glycosaminoglycan biosynthesis - heparan sulfate / heparin	1.83007	0.00268631	0.0408863
O75533	KEGG:00562	Inositol phosphate metabolism	1.20333	0.000436982	0.00400332
Q13427	KEGG:00562	Inositol phosphate metabolism	1.17911	0.00233169	0.0241962
Q6P2Q9	KEGG:00562	Inositol phosphate metabolism	0.919781	0.0074392	0.0251516
P53999	KEGG:00562	Inositol phosphate metabolism	-1.95233	0.0101983	0.0366623
P16989	KEGG:00590	Arachidonic acid metabolism	-2.98355	0.000117757	0.00133772
Q9NZB2	KEGG:00590	Arachidonic acid metabolism	-Infinity	5.57062e-05	0.00151615
O75533	KEGG:00590	Arachidonic acid metabolism	-1.79667	0.000475864	0.00415352
P26196	KEGG:00590	Arachidonic acid metabolism	-Infinity	0.000592243	0.00952873
Q96PU8	KEGG:00590	Arachidonic acid metabolism	-Infinity	0.000371712	0.0148167
Q15427	KEGG:00590	Arachidonic acid metabolism	-1.716	0.00207055	0.0189689
O00571	KEGG:00590	Arachidonic acid metabolism	-1.2578	0.00516995	0.0201132
Q6P2Q9	KEGG:00590	Arachidonic acid metabolism	-1.08022	0.00935479	0.0285673
Q8TB72	KEGG:00590	Arachidonic acid metabolism	-1.80187	0.00599373	0.0286968
O00571	KEGG:00591	Linoleic acid metabolism	-3.97769	5.39179e-05	0.000510422
P16989	KEGG:00591	Linoleic acid metabolism	-Infinity	0.00200784	0.0135768
Q6P2Q9	KEGG:00591	Linoleic acid metabolism	-2.046	0.00369765	0.014191
P26368	KEGG:00591	Linoleic acid metabolism	-Infinity	0.00593648	0.0481703
O00571	KEGG:00592	alpha-Linolenic acid metabolism	-2.0448	0.0113355	0.0374334
P53999	KEGG:00620	Pyruvate metabolism	1.98627	6.31656e-05	0.000670411
Q13427	KEGG:00620	Pyruvate metabolism	1.53329	0.00221262	0.0241686
O00571	KEGG:00620	Pyruvate metabolism	1.26576	0.00733942	0.026055
Q6ZN17	KEGG:00620	Pyruvate metabolism	1.29872	0.00636152	0.0392755
P51116	KEGG:00620	Pyruvate metabolism	1.84385	0.00599649	0.0486572
Q13427	KEGG:00630	Glyoxylate and dicarboxylate metabolism	2.27026	6.56431e-05	0.00186426
P53999	KEGG:00630	Glyoxylate and dicarboxylate metabolism	2.1562	0.000243097	0.00186593
Q6P2Q9	KEGG:00630	Glyoxylate and dicarboxylate metabolism	1.91978	0.000803445	0.00400313
Q9BRD0	KEGG:00630	Glyoxylate and dicarboxylate metabolism	1.9707	0.000529697	0.0100289
Q9Y6M1	KEGG:00630	Glyoxylate and dicarboxylate metabolism	2.27273	0.000496313	0.0117461
P16989	KEGG:00630	Glyoxylate and dicarboxylate metabolism	1.74073	0.00187944	0.0130186
Q9BQ67	KEGG:00630	Glyoxylate and dicarboxylate metabolism	1.83788	0.00244308	0.0301667
Q12874	KEGG:00630	Glyoxylate and dicarboxylate metabolism	1.8997	0.00183788	0.0372827
Q15029	KEGG:00630	Glyoxylate and dicarboxylate metabolism	1.6519	0.0059976	0.0473144
P53999	KEGG:00640	Propanoate metabolism	1.72324	0.00408292	0.0171979
O75533	KEGG:00670	One carbon pool by folate	2.78829	4.71698e-05	0.000788013
P26368	KEGG:00670	One carbon pool by folate	2.46521	0.000223482	0.00410317
Q6P2Q9	KEGG:00670	One carbon pool by folate	2.18282	0.00203873	0.0089077
P53999	KEGG:00670	One carbon pool by folate	1.98627	0.00453061	0.0186477
P51116	KEGG:00670	One carbon pool by folate	2.49592	0.00406595	0.0405439
Q06787	KEGG:00670	One carbon pool by folate	2.22328	0.00478783	0.0468878
Q15029	KEGG:00750	Vitamin B6 metabolism	4.38887	0.00133004	0.0164231
Q6P2Q9	KEGG:00830	Retinol metabolism	-1.86158	3.12585e-05	0.000253641
Q13427	KEGG:00830	Retinol metabolism	-Infinity	7.49198e-06	0.00030396
Q15029	KEGG:00830	Retinol metabolism	-3.93306	2.26571e-05	0.000919232
O00571	KEGG:00830	Retinol metabolism	-1.80776	0.000123178	0.0010289
Q15366	KEGG:00830	Retinol metabolism	-3.92892	2.27473e-05	0.00107671
Q15427	KEGG:00830	Retinol metabolism	-2.39881	8.15001e-05	0.00165329
Q9BRD0	KEGG:00830	Retinol metabolism	-3.82285	6.0871e-05	0.00225608
O75533	KEGG:00830	Retinol metabolism	-1.8473	0.000330642	0.00347786
Q8NHQ9	KEGG:00830	Retinol metabolism	-Infinity	0.000244224	0.00577997
P53999	KEGG:00830	Retinol metabolism	-3.42876	0.00101471	0.00613146
P26368	KEGG:00830	Retinol metabolism	-2.80158	0.000500371	0.00789474
P26196	KEGG:00830	Retinol metabolism	-Infinity	0.000637485	0.00952873
Q8TB72	KEGG:00830	Retinol metabolism	-2.28846	0.00126064	0.0102292
Q9NW64	KEGG:00830	Retinol metabolism	-Infinity	0.000607125	0.0127078
P16989	KEGG:00830	Retinol metabolism	-1.98355	0.00186956	0.0130186
Q9H0D6	KEGG:00830	Retinol metabolism	-Infinity	0.00160449	0.021524
Q9NZB2	KEGG:00830	Retinol metabolism	-2.5162	0.00279797	0.0227035
Q9BQ67	KEGG:00830	Retinol metabolism	-3.31412	0.0015338	0.024025
O43251	KEGG:00830	Retinol metabolism	-Infinity	0.000959674	0.030283
Q969Z0	KEGG:00830	Retinol metabolism	-2.413	0.00425568	0.0350516
Q8TEQ6	KEGG:00830	Retinol metabolism	-Infinity	0.00236739	0.0397171
Q96T37	KEGG:00830	Retinol metabolism	-3.23894	0.00236741	0.0402851
Q12874	KEGG:00830	Retinol metabolism	-3.25231	0.00238076	0.0450758
Q15366	KEGG:00860	Porphyrin and chlorophyll metabolism	-Infinity	0.000228618	0.00649274
Q8TB72	KEGG:00860	Porphyrin and chlorophyll metabolism	-3.27677	0.00252395	0.0159289
O00571	KEGG:00900	Terpenoid backbone biosynthesis	2.2447	0.000547849	0.00305077
O75533	KEGG:00900	Terpenoid backbone biosynthesis	1.73384	0.00840516	0.0385011
P53999	KEGG:00970	Aminoacyl-tRNA biosynthesis	1.90381	6.31555e-05	0.000670411
P51116	KEGG:00970	Aminoacyl-tRNA biosynthesis	2.12153	0.000590519	0.0120917
Q06787	KEGG:00970	Aminoacyl-tRNA biosynthesis	1.86071	0.000791033	0.0140408
Q6P2Q9	KEGG:00970	Aminoacyl-tRNA biosynthesis	1.26528	0.00485317	0.0179
P51114	KEGG:00970	Aminoacyl-tRNA biosynthesis	3.41178	0.000159044	0.0225842
O75533	KEGG:00980	Metabolism of xenobiotics by cytochrome P450	-2.2778	8.18596e-06	0.000193734
Q92900	KEGG:00980	Metabolism of xenobiotics by cytochrome P450	-Infinity	0.000167697	0.00396883
Q6P2Q9	KEGG:00980	Metabolism of xenobiotics by cytochrome P450	-1.23504	0.00160527	0.00735319
P26196	KEGG:00980	Metabolism of xenobiotics by cytochrome P450	-3.26571	0.00168094	0.017681
O00571	KEGG:00980	Metabolism of xenobiotics by cytochrome P450	-1.12143	0.00473809	0.0189524
Q6ZN17	KEGG:00980	Metabolism of xenobiotics by cytochrome P450	-1.59744	0.0038229	0.0258501
Q8TB72	KEGG:00980	Metabolism of xenobiotics by cytochrome P450	-1.68476	0.00631129	0.0288074
Q9NZB2	KEGG:00980	Metabolism of xenobiotics by cytochrome P450	-2.08324	0.00480959	0.0317657
P16989	KEGG:00980	Metabolism of xenobiotics by cytochrome P450	-1.53394	0.00801133	0.0372031
Q15029	KEGG:00980	Metabolism of xenobiotics by cytochrome P450	-1.6986	0.00428135	0.0372309
Q969Z0	KEGG:00980	Metabolism of xenobiotics by cytochrome P450	-1.98004	0.00699892	0.0432107
O75533	KEGG:00982	Drug metabolism - cytochrome P450	-2.77395	1.43926e-06	4.54167e-05
O00571	KEGG:00982	Drug metabolism - cytochrome P450	-1.6813	0.000169121	0.00126396
Q8TB72	KEGG:00982	Drug metabolism - cytochrome P450	-2.94159	0.000134357	0.00181702
Q92900	KEGG:00982	Drug metabolism - cytochrome P450	-Infinity	0.000390558	0.00792275
P26196	KEGG:00982	Drug metabolism - cytochrome P450	-Infinity	0.000392306	0.00795821
Q6ZN17	KEGG:00982	Drug metabolism - cytochrome P450	-2.0936	0.000844226	0.0082614
P16989	KEGG:00982	Drug metabolism - cytochrome P450	-2.03009	0.0012938	0.0102067
Q15029	KEGG:00982	Drug metabolism - cytochrome P450	-2.3481	0.000858438	0.0128314
Q6P2Q9	KEGG:00982	Drug metabolism - cytochrome P450	-1.1957	0.0036023	0.0140144
Q9NZB2	KEGG:00982	Drug metabolism - cytochrome P450	-2.56129	0.0018942	0.0163016
Q9H0D6	KEGG:00982	Drug metabolism - cytochrome P450	-Infinity	0.000982493	0.0164134
Q9BRD0	KEGG:00982	Drug metabolism - cytochrome P450	-2.23789	0.0020139	0.0197223
Q9NZI8	KEGG:00982	Drug metabolism - cytochrome P450	-2.50779	0.00286691	0.0262646
Q969Z0	KEGG:00982	Drug metabolism - cytochrome P450	-2.45809	0.00438474	0.0350516
Q92945	KEGG:00982	Drug metabolism - cytochrome P450	-Infinity	0.0024007	0.0378776
Q15427	KEGG:00982	Drug metabolism - cytochrome P450	-1.35072	0.0074028	0.0437999
P26368	KEGG:00982	Drug metabolism - cytochrome P450	-1.80158	0.00627344	0.0494905
P53999	KEGG:02010	ABC transporters	-Infinity	0.00185912	0.00996207
O00571	KEGG:03008	Ribosome biogenesis in eukaryotes	1.80165	6.70693e-08	1.26984e-06
Q9Y5K5	KEGG:03008	Ribosome biogenesis in eukaryotes	1.86964	1.31366e-06	5.32972e-05
Q8TB72	KEGG:03008	Ribosome biogenesis in eukaryotes	1.58892	5.63848e-06	0.000133444
Q969S3	KEGG:03008	Ribosome biogenesis in eukaryotes	1.82454	4.52093e-06	0.000183421
Q16630	KEGG:03008	Ribosome biogenesis in eukaryotes	3.07398	2.41677e-06	0.000343181
P16989	KEGG:03008	Ribosome biogenesis in eukaryotes	1.45533	2.51961e-05	0.000357784
Q9GZR7	KEGG:03008	Ribosome biogenesis in eukaryotes	1.77265	2.37225e-05	0.00112286
Q92945	KEGG:03008	Ribosome biogenesis in eukaryotes	1.68865	4.96835e-05	0.00128274
Q6P2Q9	KEGG:03008	Ribosome biogenesis in eukaryotes	1.24555	0.00023119	0.00142735
Q15427	KEGG:03008	Ribosome biogenesis in eukaryotes	1.3443	6.20655e-05	0.00146888
O75533	KEGG:03008	Ribosome biogenesis in eukaryotes	1.2408	0.00023518	0.00256889
P53999	KEGG:03008	Ribosome biogenesis in eukaryotes	1.33991	0.00043347	0.00300257
Q9BRD0	KEGG:03008	Ribosome biogenesis in eukaryotes	1.3698	0.000135024	0.00348608
Q9BQ67	KEGG:03008	Ribosome biogenesis in eukaryotes	1.45456	0.000138584	0.0043731
Q15029	KEGG:03008	Ribosome biogenesis in eukaryotes	1.33996	0.000196947	0.00559331
O75940	KEGG:03008	Ribosome biogenesis in eukaryotes	1.85884	0.000107391	0.00609983
Q13595	KEGG:03008	Ribosome biogenesis in eukaryotes	1.99236	0.000412488	0.0167352
Q06787	KEGG:03008	Ribosome biogenesis in eukaryotes	1.39836	0.00160553	0.020823
Q71RC2	KEGG:03010	Ribosome	3.49872	1.85224e-41	5.26037e-39
P16989	KEGG:03010	Ribosome	2.89828	5.93066e-30	8.42154e-28
P53999	KEGG:03010	Ribosome	2.6587	2.71413e-24	7.70813e-22
P50579	KEGG:03010	Ribosome	3.13337	1.42459e-21	4.04584e-19
O00571	KEGG:03010	Ribosome	2.47352	7.0391e-21	6.66368e-19
Q6P2Q9	KEGG:03010	Ribosome	2.49094	3.23672e-20	3.0641e-18
Q8TEQ6	KEGG:03010	Ribosome	2.57328	1.24169e-19	3.52639e-17
O75940	KEGG:03010	Ribosome	2.7221	2.03961e-17	5.79248e-15
Q15029	KEGG:03010	Ribosome	1.97947	1.8587e-14	1.75957e-12
Q6ZN17	KEGG:03010	Ribosome	1.9274	5.88195e-14	5.56824e-12
Q9NW64	KEGG:03010	Ribosome	2.09117	1.97934e-13	2.81066e-11
Q9BRD0	KEGG:03010	Ribosome	1.86997	9.97439e-13	9.44242e-11
O60832	KEGG:03010	Ribosome	2.43072	1.31871e-12	3.74513e-10
Q8NC51	KEGG:03010	Ribosome	2.75036	1.6167e-11	4.59143e-09
P33240	KEGG:03010	Ribosome	2.43149	4.95628e-10	1.40758e-07
Q13595	KEGG:03010	Ribosome	2.41459	1.34245e-09	1.90628e-07
Q15427	KEGG:03010	Ribosome	1.48821	4.45007e-09	3.15955e-07
Q9Y6M1	KEGG:03010	Ribosome	1.82349	7.735e-09	1.09837e-06
Q92945	KEGG:03010	Ribosome	1.77146	1.7851e-08	1.6899e-06
O00425	KEGG:03010	Ribosome	2.23308	2.56934e-08	7.29693e-06
Q4G0J3	KEGG:03010	Ribosome	2.79453	3.34073e-08	9.48768e-06
Q96T37	KEGG:03010	Ribosome	1.5073	2.67514e-07	2.53246e-05
Q9H0D6	KEGG:03010	Ribosome	1.5522	8.45429e-07	8.00339e-05
Q9BUJ2	KEGG:03010	Ribosome	3.20253	7.05628e-07	0.000200398
O95218	KEGG:03010	Ribosome	1.81759	7.00749e-06	0.000663376
Q9NRR4	KEGG:03010	Ribosome	1.55608	1.78936e-05	0.00072597
P52298	KEGG:03010	Ribosome	1.35754	2.90067e-05	0.00117684
O75533	KEGG:03010	Ribosome	0.984318	0.000112224	0.00142204
Q12874	KEGG:03010	Ribosome	1.27706	2.05616e-05	0.00145987
Q9UGY1	KEGG:03010	Ribosome	2.13593	1.64464e-05	0.00233539
P12956	KEGG:03010	Ribosome	2.03409	9.59071e-06	0.00272376
Q9NZI8	KEGG:03010	Ribosome	1.09954	0.000180179	0.00347699
P10155	KEGG:03010	Ribosome	2.07556	1.31329e-05	0.00372975
Q8NHQ9	KEGG:03010	Ribosome	1.16654	0.00018325	0.00473118
P31483	KEGG:03010	Ribosome	1.10587	0.000291784	0.00637437
Q9Y5K5	KEGG:03010	Ribosome	1.11952	0.00060022	0.0131125
P51116	KEGG:03010	Ribosome	-Infinity	0.00082698	0.0145482
Q8TB72	KEGG:03010	Ribosome	0.827021	0.0034469	0.0203942
Q14527	KEGG:03010	Ribosome	3.18348	0.0002202	0.0208456
P52272	KEGG:03010	Ribosome	1.17279	0.000299832	0.021288
Q96I24	KEGG:03010	Ribosome	-Infinity	0.00134217	0.0242886
P07910	KEGG:03010	Ribosome	1.34121	0.00118099	0.0419253
P53999	KEGG:03013	RNA transport	1.50594	2.24973e-09	5.8084e-08
Q6P2Q9	KEGG:03013	RNA transport	1.17562	1.36578e-07	2.77059e-06
Q9NW64	KEGG:03013	RNA transport	1.41804	2.01006e-07	1.14172e-05
P31483	KEGG:03013	RNA transport	1.32326	3.50385e-07	1.65849e-05
P16989	KEGG:03013	RNA transport	1.18714	8.20254e-07	1.79194e-05
P26368	KEGG:03013	RNA transport	1.22723	6.31796e-07	3.5886e-05
Q15427	KEGG:03013	RNA transport	1.09671	1.58185e-06	5.61558e-05
Q9Y5K5	KEGG:03013	RNA transport	1.298	3.89526e-06	0.000138282
Q13595	KEGG:03013	RNA transport	1.85878	2.0694e-06	0.000146927
Q92945	KEGG:03013	RNA transport	1.38359	3.86184e-06	0.00017967
O00571	KEGG:03013	RNA transport	0.95068	1.89149e-05	0.000233558
Q9Y6M1	KEGG:03013	RNA transport	1.32904	1.12125e-05	0.000636872
Q8TB72	KEGG:03013	RNA transport	1.01549	3.63806e-05	0.000645755
Q9BQ67	KEGG:03013	RNA transport	1.11241	4.31228e-05	0.00153086
Q07955	KEGG:03013	RNA transport	1.43828	2.33769e-05	0.00159544
Q9NZI8	KEGG:03013	RNA transport	1.03149	9.55345e-05	0.00208706
Q06787	KEGG:03013	RNA transport	1.25453	5.35637e-05	0.00217316
Q969S3	KEGG:03013	RNA transport	1.12477	0.00013815	0.00301804
O75533	KEGG:03013	RNA transport	0.803398	0.0004341	0.00400332
Q6ZN17	KEGG:03013	RNA transport	0.857688	0.000378573	0.00488704
P50579	KEGG:03013	RNA transport	1.4785	0.00012446	0.00504951
Q13427	KEGG:03013	RNA transport	0.917955	0.000360243	0.00639431
P51114	KEGG:03013	RNA transport	2.40256	2.51675e-05	0.00714756
Q9BRD0	KEGG:03013	RNA transport	0.82485	0.00147062	0.0168319
Q96T37	KEGG:03013	RNA transport	0.948144	0.000905376	0.0214161
Q01081	KEGG:03013	RNA transport	1.2511	0.000532466	0.0302441
Q15029	KEGG:03013	RNA transport	0.714635	0.0051494	0.0417837
Q9GZR7	KEGG:03013	RNA transport	1.00831	0.00192487	0.0420509
P51116	KEGG:03013	RNA transport	1.03164	0.00595948	0.0486572
P26368	KEGG:03015	mRNA surveillance pathway	2.08055	3.32465e-11	3.14733e-09
Q8TB72	KEGG:03015	mRNA surveillance pathway	1.46934	5.20511e-06	0.000133444
Q6ZN17	KEGG:03015	mRNA surveillance pathway	1.40369	1.27974e-05	0.000403828
P16989	KEGG:03015	mRNA surveillance pathway	1.33575	3.45821e-05	0.000446424
Q92945	KEGG:03015	mRNA surveillance pathway	1.64961	1.81713e-05	0.000516066
P52298	KEGG:03015	mRNA surveillance pathway	1.64195	1.00145e-05	0.000568821
Q6P2Q9	KEGG:03015	mRNA surveillance pathway	1.20929	8.34332e-05	0.000577928
P53999	KEGG:03015	mRNA surveillance pathway	1.40131	5.6853e-05	0.000670411
Q15427	KEGG:03015	mRNA surveillance pathway	1.30954	2.77632e-05	0.000788475
Q9BQ67	KEGG:03015	mRNA surveillance pathway	1.44077	3.94618e-05	0.00153086
Q07955	KEGG:03015	mRNA surveillance pathway	1.82218	2.80887e-05	0.00159544
Q969S3	KEGG:03015	mRNA surveillance pathway	1.49737	7.89859e-05	0.00203927
P33240	KEGG:03015	mRNA surveillance pathway	2.09115	3.11645e-05	0.00231339
Q9NZB2	KEGG:03015	mRNA surveillance pathway	1.29116	0.000184213	0.00326977
Q13427	KEGG:03015	mRNA surveillance pathway	1.24641	0.000210661	0.00398851
Q16629	KEGG:03015	mRNA surveillance pathway	2.19456	6.03273e-05	0.00428324
P31483	KEGG:03015	mRNA surveillance pathway	1.31119	0.000196276	0.00464519
O00571	KEGG:03015	mRNA surveillance pathway	0.988363	0.00129318	0.00602069
Q9Y5K5	KEGG:03015	mRNA surveillance pathway	1.36351	0.000289591	0.00685365
Q9GZR7	KEGG:03015	mRNA surveillance pathway	1.46071	0.000264434	0.00750993
Q01081	KEGG:03015	mRNA surveillance pathway	1.70757	0.000168219	0.0119435
Q9NYY8	KEGG:03015	mRNA surveillance pathway	1.92811	9.57984e-05	0.0136034
Q06787	KEGG:03015	mRNA surveillance pathway	1.32368	0.00163219	0.020823
P26196	KEGG:03015	mRNA surveillance pathway	1.16725	0.00258808	0.021618
Q9NW64	KEGG:03015	mRNA surveillance pathway	1.20901	0.00139627	0.0223939
Q92900	KEGG:03015	mRNA surveillance pathway	1.18801	0.00159007	0.0282238
Q9H0L4	KEGG:03015	mRNA surveillance pathway	1.26341	0.00221877	0.0342229
Q15029	KEGG:03015	mRNA surveillance pathway	0.970722	0.00445722	0.0372309
Q13148	KEGG:03015	mRNA surveillance pathway	1.21274	0.00238297	0.037598
Q969Z0	KEGG:03015	mRNA surveillance pathway	1.00038	0.00619394	0.0391561
Q96T37	KEGG:03015	mRNA surveillance pathway	1.11197	0.00251261	0.0402851
Q9Y6M1	KEGG:03015	mRNA surveillance pathway	1.22874	0.00270159	0.041948
O75533	KEGG:03015	mRNA surveillance pathway	0.788291	0.0111546	0.0465871
O95218	KEGG:03015	mRNA surveillance pathway	1.67103	0.000794238	0.0485264
P52298	KEGG:03018	RNA degradation	1.89175	1.50859e-06	0.000142813
O75533	KEGG:03018	RNA degradation	1.2408	0.00023518	0.00256889
Q6ZN17	KEGG:03018	RNA degradation	1.31432	0.000199032	0.00269167
Q9GZR7	KEGG:03018	RNA degradation	1.66999	8.35278e-05	0.00338884
Q969S3	KEGG:03018	RNA degradation	1.53641	0.000179675	0.00364484
Q6P2Q9	KEGG:03018	RNA degradation	1.08971	0.000964932	0.00472484
P53999	KEGG:03018	RNA degradation	1.24931	0.00149499	0.00849153
O00571	KEGG:03018	RNA degradation	1.01729	0.00257932	0.0110989
P26368	KEGG:03018	RNA degradation	1.20372	0.000883081	0.0113998
Q8TB72	KEGG:03018	RNA degradation	1.10879	0.00199759	0.0131934
Q9NW64	KEGG:03018	RNA degradation	1.33592	0.000949691	0.016857
Q13148	KEGG:03018	RNA degradation	1.3153	0.00186598	0.0331211
Q9BRD0	KEGG:03018	RNA degradation	1.03419	0.004512	0.0362535
Q13427	KEGG:03018	RNA degradation	1.03893	0.00559237	0.0468881
P31483	KEGG:03018	RNA degradation	1.12215	0.0042519	0.0483016
Q6P2Q9	KEGG:03020	RNA polymerase	2.97637	7.06556e-07	1.05612e-05
O00571	KEGG:03020	RNA polymerase	2.60727	3.86178e-06	6.09303e-05
P16989	KEGG:03020	RNA polymerase	2.22729	2.68016e-05	0.00036246
P53999	KEGG:03020	RNA polymerase	2.10175	0.000174965	0.00158313
Q8TB72	KEGG:03020	RNA polymerase	1.61129	0.00421221	0.0230052
Q8TB72	KEGG:03022	Basal transcription factors	1.75885	8.687e-05	0.00123355
Q92945	KEGG:03022	Basal transcription factors	1.67067	0.00207168	0.0346093
O75533	KEGG:03022	Basal transcription factors	1.1392	0.00878184	0.0390595
P53999	KEGG:03030	DNA replication	2.24931	1.29505e-05	0.000175139
O00571	KEGG:03030	DNA replication	2.01409	6.68895e-05	0.000612794
Q6P2Q9	KEGG:03030	DNA replication	1.97637	0.000104885	0.000701384
Q13427	KEGG:03030	DNA replication	2.10979	2.81689e-05	0.000999996
P16989	KEGG:03030	DNA replication	1.78672	0.000302461	0.0028633
Q06787	KEGG:03030	DNA replication	2.26125	0.000115147	0.00297287
O75533	KEGG:03030	DNA replication	1.68875	0.000729462	0.00545177
Q6ZN17	KEGG:03030	DNA replication	1.72322	0.000640922	0.00674155
Q15029	KEGG:03030	DNA replication	1.74501	0.000481952	0.00879216
P51116	KEGG:03030	DNA replication	2.27353	0.000663297	0.0125584
Q8TB72	KEGG:03030	DNA replication	1.4287	0.00500751	0.0253952
P53999	KEGG:03040	Spliceosome	2.43999	2.56826e-20	2.43129e-18
Q13595	KEGG:03040	Spliceosome	2.97099	1.62317e-16	4.6098e-14
Q9Y5K5	KEGG:03040	Spliceosome	1.96313	1.62719e-11	2.31061e-09
O00571	KEGG:03040	Spliceosome	1.63702	8.84484e-11	2.51194e-09
Q07955	KEGG:03040	Spliceosome	2.24016	3.49762e-11	4.96662e-09
Q969S3	KEGG:03040	Spliceosome	1.94483	7.81882e-11	7.40182e-09
Q71RC2	KEGG:03040	Spliceosome	1.62967	2.53836e-08	6.00746e-07
P31483	KEGG:03040	Spliceosome	1.63312	1.00149e-08	9.48074e-07
Q6P2Q9	KEGG:03040	Spliceosome	1.35818	7.3522e-08	1.60617e-06
Q16630	KEGG:03040	Spliceosome	2.91623	1.12521e-08	3.19559e-06
Q9BQ67	KEGG:03040	Spliceosome	1.53564	1.01049e-07	9.56593e-06
Q9NVV4	KEGG:03040	Spliceosome	3.11064	8.9146e-08	2.53175e-05
P26368	KEGG:03040	Spliceosome	1.36835	5.00852e-07	3.55605e-05
Q15427	KEGG:03040	Spliceosome	1.26889	8.62774e-07	4.0838e-05
Q9GZR7	KEGG:03040	Spliceosome	1.61717	7.37492e-07	6.98159e-05
Q92945	KEGG:03040	Spliceosome	1.53317	2.25526e-06	0.000128099
Q01081	KEGG:03040	Spliceosome	1.80399	1.1891e-06	0.000168853
O95218	KEGG:03040	Spliceosome	1.90442	1.7684e-06	0.000251113
Q13427	KEGG:03040	Spliceosome	1.27026	5.93191e-06	0.000280777
Q16629	KEGG:03040	Spliceosome	2.19907	1.1936e-06	0.000338983
O75940	KEGG:03040	Spliceosome	1.70683	5.40092e-06	0.000511288
P16989	KEGG:03040	Spliceosome	1.09238	4.91144e-05	0.000581188
Q8TB72	KEGG:03040	Spliceosome	1.12969	4.32803e-05	0.000723036
Q92917	KEGG:03040	Spliceosome	1.71171	7.89587e-06	0.000747476
Q6ZN17	KEGG:03040	Spliceosome	1.12335	3.44874e-05	0.000816203
O75533	KEGG:03040	Spliceosome	0.984318	0.000112224	0.00142204
Q9NW64	KEGG:03040	Spliceosome	1.30212	3.99918e-05	0.00189295
Q06787	KEGG:03040	Spliceosome	1.34806	9.18884e-05	0.00260963
Q96T37	KEGG:03040	Spliceosome	1.23381	5.54565e-05	0.00262494
P51116	KEGG:03040	Spliceosome	1.50863	0.000118055	0.00372529
Q8NHQ9	KEGG:03040	Spliceosome	1.16654	0.00018325	0.00473118
P12956	KEGG:03040	Spliceosome	1.92228	4.19537e-05	0.00595743
Q15029	KEGG:03040	Spliceosome	0.967401	0.000491936	0.00879216
Q9BRD0	KEGG:03040	Spliceosome	0.923395	0.00124409	0.0160601
Q9NYY8	KEGG:03040	Spliceosome	1.5496	0.000388856	0.0368117
Q71RC2	KEGG:03050	Proteasome	3.49872	1.63801e-14	6.64565e-13
P53999	KEGG:03050	Proteasome	3.23866	8.0062e-13	2.5264e-11
P16989	KEGG:03050	Proteasome	3.20094	1.23858e-12	5.86261e-11
Q6P2Q9	KEGG:03050	Proteasome	3.26082	2.02523e-10	9.58608e-09
O00571	KEGG:03050	Proteasome	2.5952	2.79516e-08	5.67018e-07
Q9Y5K5	KEGG:03050	Proteasome	2.61667	4.94805e-08	2.81049e-06
Q6ZN17	KEGG:03050	Proteasome	2.27961	2.74431e-07	1.29898e-05
Q9BQ67	KEGG:03050	Proteasome	2.28995	1.18202e-06	6.71386e-05
Q969S3	KEGG:03050	Proteasome	2.33911	2.90407e-06	0.000137459
Q8TEQ6	KEGG:03050	Proteasome	2.28962	7.17704e-06	0.000185298
Q15029	KEGG:03050	Proteasome	2.06694	4.1424e-06	0.000196073
P26368	KEGG:03050	Proteasome	2.04446	6.37631e-06	0.000226359
P31483	KEGG:03050	Proteasome	2.1026	9.07842e-06	0.000322284
Q15427	KEGG:03050	Proteasome	1.79496	4.29171e-05	0.00110804
Q7KZF4	KEGG:03050	Proteasome	2.03754	7.26261e-05	0.00114588
Q9BRD0	KEGG:03050	Proteasome	1.78122	9.75735e-05	0.00277109
Q13427	KEGG:03050	Proteasome	1.73974	0.000168745	0.00368643
Q12874	KEGG:03050	Proteasome	1.7966	0.000257371	0.0119282
Q13595	KEGG:03050	Proteasome	2.33442	0.000903438	0.0256576
Q8TB72	KEGG:03050	Proteasome	1.27342	0.0063839	0.0288074
Q9NZI8	KEGG:03050	Proteasome	1.41504	0.00431754	0.0383181
Q9NRR4	KEGG:03050	Proteasome	1.84134	0.0021519	0.0436527
Q9NW64	KEGG:03050	Proteasome	1.53094	0.0031283	0.0444219
Q7KZF4	KEGG:03060	Protein export	3.01154	4.95368e-06	0.000108219
P53999	KEGG:03060	Protein export	2.69677	2.1681e-05	0.000279882
P31483	KEGG:03060	Protein export	2.75865	1.47632e-05	0.000419275
Q92945	KEGG:03060	Protein export	2.92019	1.56426e-05	0.000493612
Q9NZI8	KEGG:03060	Protein export	2.6401	3.069e-05	0.00079236
Q15427	KEGG:03060	Protein export	2.43882	7.45955e-05	0.00162962
Q6P2Q9	KEGG:03060	Protein export	2.44585	0.000330808	0.00184214
Q71RC2	KEGG:03060	Protein export	2.45279	0.000192612	0.00321775
P26368	KEGG:03060	Protein export	2.30124	0.000223286	0.00410317
O00571	KEGG:03060	Protein export	2.02231	0.00155952	0.00698643
Q15029	KEGG:03060	Protein export	2.19247	0.000407041	0.00879216
P16989	KEGG:03060	Protein export	1.82165	0.00313587	0.0181752
Q9Y6M1	KEGG:03060	Protein export	2.15809	0.00300136	0.0426194
P16989	KEGG:03410	Base excision repair	1.68415	0.00160551	0.0119991
Q6P2Q9	KEGG:03410	Base excision repair	1.40521	0.00678781	0.0237992
Q969S3	KEGG:03420	Nucleotide excision repair	1.84691	0.000363489	0.00645193
Q9BQ67	KEGG:03420	Nucleotide excision repair	1.68588	0.000512038	0.0111861
Q6P2Q9	KEGG:03420	Nucleotide excision repair	1.31775	0.00321228	0.0128491
Q13427	KEGG:03420	Nucleotide excision repair	1.55036	0.000970853	0.0153179
P53999	KEGG:03420	Nucleotide excision repair	1.42439	0.00411781	0.0171979
O75533	KEGG:03420	Nucleotide excision repair	1.26746	0.00490882	0.0251832
Q6P2Q9	KEGG:03430	Mismatch repair	2.84578	4.05167e-05	0.000310993
Q969S3	KEGG:03430	Mismatch repair	2.76795	3.62862e-05	0.00106952
P53999	KEGG:03430	Mismatch repair	2.4457	0.000133883	0.00126742
O75533	KEGG:03430	Mismatch repair	2.39597	0.000115165	0.00142204
P16989	KEGG:03430	Mismatch repair	2.3257	0.000161575	0.00163883
O00571	KEGG:03430	Mismatch repair	2.33217	0.000271248	0.00187889
Q13427	KEGG:03430	Mismatch repair	2.39579	0.000130526	0.00308912
Q6ZN17	KEGG:03430	Mismatch repair	2.00921	0.00107172	0.00958841
Q8TB72	KEGG:03430	Mismatch repair	1.95525	0.00167695	0.0119063
Q9GZR7	KEGG:03430	Mismatch repair	2.47581	0.000489992	0.0126507
Q15029	KEGG:03430	Mismatch repair	1.94141	0.00179167	0.0203533
Q969Z0	KEGG:03430	Mismatch repair	1.92685	0.00322703	0.0286399
Q9BRD0	KEGG:03430	Mismatch repair	1.79864	0.00423553	0.0353791
P26368	KEGG:03430	Mismatch repair	1.79719	0.00426184	0.0378238
Q9NW64	KEGG:03430	Mismatch repair	2.03908	0.00295327	0.0441437
Q6P2Q9	KEGG:03440	Homologous recombination	1.74986	0.00187747	0.00833129
Q06787	KEGG:03440	Homologous recombination	2.05335	0.00207942	0.0246065
Q969S3	KEGG:03440	Homologous recombination	1.99446	0.00167318	0.0250096
P51116	KEGG:03450	Non-homologous end-joining	2.91096	0.00455836	0.0419756
Q6P2Q9	KEGG:03460	Fanconi anemia pathway	2.0759	6.89475e-07	1.05612e-05
Q969S3	KEGG:03460	Fanconi anemia pathway	1.66842	0.000599659	0.0100178
Q7KZF4	KEGG:04010	MAPK signaling pathway	-1.63552	8.15082e-05	0.00121833
Q9H0D6	KEGG:04010	MAPK signaling pathway	0.817776	0.000848591	0.0150625
P53999	KEGG:04010	MAPK signaling pathway	-0.906812	0.00344766	0.0163189
Q13148	KEGG:04010	MAPK signaling pathway	0.833077	0.000969866	0.0237404
O15226	KEGG:04010	MAPK signaling pathway	1.28331	0.000347044	0.0328535
P78344	KEGG:04012	ErbB signaling pathway	1.89225	4.36824e-05	0.00413527
Q969Z0	KEGG:04012	ErbB signaling pathway	1.20814	0.000702437	0.00995665
Q9NZB2	KEGG:04012	ErbB signaling pathway	1.10494	0.00173679	0.015414
Q8TB72	KEGG:04012	ErbB signaling pathway	1.03187	0.00248903	0.0159289
Q13148	KEGG:04012	ErbB signaling pathway	1.34814	0.000578848	0.0182659
Q9H0L4	KEGG:04012	ErbB signaling pathway	1.30293	0.00182308	0.0342229
P53999	KEGG:04014	Ras signaling pathway	-1.16347	0.000728639	0.00481241
O00571	KEGG:04014	Ras signaling pathway	-0.664324	0.00157441	0.00698643
O00571	KEGG:04015	Rap1 signaling pathway	-0.648382	0.00283552	0.0120192
P53999	KEGG:04015	Rap1 signaling pathway	-0.858752	0.0125172	0.0444359
Q6P2Q9	KEGG:04020	Calcium signaling pathway	-0.976383	3.66972e-05	0.0002895
O00571	KEGG:04020	Calcium signaling pathway	-0.87605	0.000355574	0.00219528
P52298	KEGG:04020	Calcium signaling pathway	-1.99794	0.000240841	0.00759987
Q8TB72	KEGG:04020	Calcium signaling pathway	-1.08021	0.00136342	0.0107559
Q6ZN17	KEGG:04020	Calcium signaling pathway	-0.807478	0.00724016	0.0428376
Q6P2Q9	KEGG:04024	cAMP signaling pathway	-0.987109	9.56185e-06	8.48614e-05
Q13427	KEGG:04024	cAMP signaling pathway	-1.35423	8.30794e-05	0.00214496
Q6ZN17	KEGG:04024	cAMP signaling pathway	-0.923671	0.00151839	0.012683
O00571	KEGG:04024	cAMP signaling pathway	-0.642087	0.00439658	0.0178375
P26368	KEGG:04024	cAMP signaling pathway	-0.915794	0.0036944	0.0338454
Q6P2Q9	KEGG:04060	Cytokine-cytokine receptor interaction	-1.9241	3.38323e-19	2.40209e-17
P53999	KEGG:04060	Cytokine-cytokine receptor interaction	-5.46219	7.04755e-17	3.33584e-15
P16989	KEGG:04060	Cytokine-cytokine receptor interaction	-2.57066	1.03457e-14	7.34545e-13
Q15427	KEGG:04060	Cytokine-cytokine receptor interaction	-1.99462	1.22015e-13	1.15507e-11
O75533	KEGG:04060	Cytokine-cytokine receptor interaction	-1.64842	2.24915e-12	2.1292e-10
O00571	KEGG:04060	Cytokine-cytokine receptor interaction	-1.44667	7.80108e-12	2.94951e-10
Q6ZN17	KEGG:04060	Cytokine-cytokine receptor interaction	-2.06468	5.60472e-12	3.97935e-10
Q969S3	KEGG:04060	Cytokine-cytokine receptor interaction	-3.88144	2.53121e-10	1.79716e-08
Q71RC2	KEGG:04060	Cytokine-cytokine receptor interaction	-2.858	6.40218e-10	1.81822e-08
Q9Y5K5	KEGG:04060	Cytokine-cytokine receptor interaction	-3.42481	2.90182e-10	2.06029e-08
Q8TB72	KEGG:04060	Cytokine-cytokine receptor interaction	-1.77427	4.88916e-09	2.77704e-07
Q06787	KEGG:04060	Cytokine-cytokine receptor interaction	-3.58224	4.08436e-08	2.89989e-06
Q13427	KEGG:04060	Cytokine-cytokine receptor interaction	-1.58479	2.68624e-07	2.54298e-05
Q15029	KEGG:04060	Cytokine-cytokine receptor interaction	-1.45961	3.68742e-07	2.61807e-05
Q9BQ67	KEGG:04060	Cytokine-cytokine receptor interaction	-1.7007	1.94823e-06	9.22161e-05
Q96T37	KEGG:04060	Cytokine-cytokine receptor interaction	-1.75679	1.97102e-06	0.000118264
P52298	KEGG:04060	Cytokine-cytokine receptor interaction	-2.06957	2.39127e-06	0.00016978
Q12874	KEGG:04060	Cytokine-cytokine receptor interaction	-1.77016	2.01639e-06	0.000190885
Q92945	KEGG:04060	Cytokine-cytokine receptor interaction	-2.12196	6.37156e-06	0.00022619
Q8NHQ9	KEGG:04060	Cytokine-cytokine receptor interaction	-1.63508	5.46751e-06	0.000258795
Q9GZR7	KEGG:04060	Cytokine-cytokine receptor interaction	-2.30659	5.64191e-06	0.000357661
Q9BRD0	KEGG:04060	Cytokine-cytokine receptor interaction	-1.27631	8.52698e-06	0.000484332
P31483	KEGG:04060	Cytokine-cytokine receptor interaction	-1.41419	2.39554e-05	0.000618484
Q969Z0	KEGG:04060	Cytokine-cytokine receptor interaction	-1.38408	2.20896e-05	0.000701285
P26368	KEGG:04060	Cytokine-cytokine receptor interaction	-1.1402	4.04545e-05	0.00127656
Q8TEQ6	KEGG:04060	Cytokine-cytokine receptor interaction	-1.75365	6.03403e-05	0.0013182
Q9NZI8	KEGG:04060	Cytokine-cytokine receptor interaction	-1.16824	0.000183644	0.00347699
Q9NW64	KEGG:04060	Cytokine-cytokine receptor interaction	-1.44061	0.000103493	0.003674
Q07955	KEGG:04060	Cytokine-cytokine receptor interaction	-2.49323	0.000102457	0.00484964
P35269	KEGG:04060	Cytokine-cytokine receptor interaction	-1.83662	5.72052e-05	0.00541543
Q15366	KEGG:04060	Cytokine-cytokine receptor interaction	-0.941303	0.000314666	0.00812411
P51116	KEGG:04060	Cytokine-cytokine receptor interaction	-2.35652	0.000301136	0.00835719
P07910	KEGG:04060	Cytokine-cytokine receptor interaction	-2.82871	0.00016203	0.0115042
Q9Y6M1	KEGG:04060	Cytokine-cytokine receptor interaction	-1.46803	0.000565547	0.012355
Q96PU8	KEGG:04060	Cytokine-cytokine receptor interaction	-1.24167	0.000277472	0.0148167
Q13148	KEGG:04060	Cytokine-cytokine receptor interaction	-1.38312	0.000378168	0.0179
P26196	KEGG:04060	Cytokine-cytokine receptor interaction	-1.04415	0.0023518	0.0208058
P50579	KEGG:04060	Cytokine-cytokine receptor interaction	-2.58788	0.00104042	0.0268618
Q13595	KEGG:04060	Cytokine-cytokine receptor interaction	-3.2969	0.00108103	0.0279103
Q92917	KEGG:04060	Cytokine-cytokine receptor interaction	-2.32359	0.000434741	0.0308666
Q9H0L4	KEGG:04060	Cytokine-cytokine receptor interaction	-1.27567	0.00242058	0.0342229
P33240	KEGG:04060	Cytokine-cytokine receptor interaction	-3.35731	0.000735978	0.0418035
P83369	KEGG:04060	Cytokine-cytokine receptor interaction	-2.27719	0.000619918	0.0440141
Q92900	KEGG:04060	Cytokine-cytokine receptor interaction	-1.02339	0.0030695	0.0458809
Q7KZF4	KEGG:04062	Chemokine signaling pathway	-2.36277	3.48705e-05	0.000596076
Q9BQ67	KEGG:04062	Chemokine signaling pathway	-1.4434	0.000615395	0.0124837
O00571	KEGG:04062	Chemokine signaling pathway	-0.683404	0.00394364	0.0162318
Q71RC2	KEGG:04062	Chemokine signaling pathway	-1.29798	0.00207842	0.0268305
Q96T37	KEGG:04062	Chemokine signaling pathway	-1.22245	0.00255328	0.0402851
P52298	KEGG:04062	Chemokine signaling pathway	-1.5453	0.00191085	0.0417448
Q13595	KEGG:04062	Chemokine signaling pathway	-Infinity	0.00201577	0.0477065
Q7KZF4	KEGG:04064	NF-kappa B signaling pathway	-3.33866	0.00124778	0.0118124
Q9UGY1	KEGG:04066	HIF-1 signaling pathway	2.39171	6.91928e-06	0.00196508
Q969Z0	KEGG:04066	HIF-1 signaling pathway	1.26172	0.000117014	0.00207699
Q9NW64	KEGG:04066	HIF-1 signaling pathway	1.28605	0.000262171	0.00744566
P26196	KEGG:04066	HIF-1 signaling pathway	1.24429	0.00055216	0.00952873
P51116	KEGG:04066	HIF-1 signaling pathway	1.51204	0.000596068	0.0120917
Q9NZI8	KEGG:04066	HIF-1 signaling pathway	1.074	0.00123706	0.0159693
Q8NHQ9	KEGG:04066	HIF-1 signaling pathway	1.16654	0.000944214	0.0178771
Q8TB72	KEGG:04066	HIF-1 signaling pathway	0.910852	0.00368731	0.0209439
O43251	KEGG:04066	HIF-1 signaling pathway	1.22498	0.000680731	0.024166
Q96I24	KEGG:04066	HIF-1 signaling pathway	1.42931	0.0014539	0.0242886
O75533	KEGG:04066	HIF-1 signaling pathway	0.812538	0.00496571	0.0251832
Q6P2Q9	KEGG:04066	HIF-1 signaling pathway	0.764503	0.00834119	0.0271127
Q9BRD0	KEGG:04066	HIF-1 signaling pathway	0.941523	0.00300725	0.0275503
P26368	KEGG:04066	HIF-1 signaling pathway	0.940076	0.00302965	0.0307293
Q8NC51	KEGG:04066	HIF-1 signaling pathway	1.83963	0.000786284	0.0319006
Q9NZB2	KEGG:04066	HIF-1 signaling pathway	0.949182	0.00552236	0.0333691
Q15427	KEGG:04066	HIF-1 signaling pathway	0.794962	0.00882665	0.0486363
Q9H0D6	KEGG:04068	FoxO signaling pathway	1.47998	2.17029e-06	0.00015409
P26196	KEGG:04068	FoxO signaling pathway	1.246	5.85517e-05	0.00166287
Q15029	KEGG:04068	FoxO signaling pathway	1.09936	5.40102e-05	0.00191736
Q8TB72	KEGG:04068	FoxO signaling pathway	0.9653	0.000496539	0.0047874
Q96I24	KEGG:04068	FoxO signaling pathway	1.43825	0.00029868	0.00706877
Q9BRD0	KEGG:04068	FoxO signaling pathway	1.01114	0.000355346	0.00776294
Q9BQ67	KEGG:04068	FoxO signaling pathway	1.08642	0.000423407	0.0100206
Q8IX01	KEGG:04068	FoxO signaling pathway	1.81432	0.000463077	0.0164392
Q92945	KEGG:04068	FoxO signaling pathway	1.11548	0.00121712	0.0216038
Q969Z0	KEGG:04068	FoxO signaling pathway	0.906071	0.00265463	0.0243198
P26368	KEGG:04068	FoxO signaling pathway	0.853776	0.0028826	0.0303206
Q9NZB2	KEGG:04068	FoxO signaling pathway	0.861619	0.00479266	0.0317657
O75533	KEGG:04068	FoxO signaling pathway	0.699286	0.00733027	0.0341278
Q96PU8	KEGG:04068	FoxO signaling pathway	1.02603	0.00125476	0.0394138
Q96T37	KEGG:04068	FoxO signaling pathway	0.9186	0.00363843	0.0469688
Q15427	KEGG:04068	FoxO signaling pathway	0.707499	0.00880748	0.0486363
O75533	KEGG:04070	Phosphatidylinositol signaling system	1.03	0.000406906	0.00398487
Q6P2Q9	KEGG:04070	Phosphatidylinositol signaling system	0.945777	0.00129758	0.0060412
Q9NZB2	KEGG:04070	Phosphatidylinositol signaling system	1.09851	0.00110891	0.0116641
Q13427	KEGG:04070	Phosphatidylinositol signaling system	1.04786	0.00124796	0.017721
P26368	KEGG:04070	Phosphatidylinositol signaling system	0.953312	0.00363468	0.0338454
P26599	KEGG:04070	Phosphatidylinositol signaling system	1.12415	0.000891852	0.0361837
P53999	KEGG:04070	Phosphatidylinositol signaling system	-1.39839	0.0138577	0.0485876
Q969Z0	KEGG:04071	Sphingolipid signaling pathway	1.02663	0.00100083	0.0129198
Q6P2Q9	KEGG:04080	Neuroactive ligand-receptor interaction	-3.99256	1.66717e-45	2.36739e-43
O00571	KEGG:04080	Neuroactive ligand-receptor interaction	-2.92803	1.37402e-30	1.95111e-28
O75533	KEGG:04080	Neuroactive ligand-receptor interaction	-2.81904	1.07677e-24	1.52902e-22
P16989	KEGG:04080	Neuroactive ligand-receptor interaction	-4.56061	5.28206e-24	5.00035e-22
Q6ZN17	KEGG:04080	Neuroactive ligand-receptor interaction	-4.20378	9.79786e-24	1.3913e-21
Q15427	KEGG:04080	Neuroactive ligand-receptor interaction	-2.80655	7.41014e-21	1.05224e-18
Q9BRD0	KEGG:04080	Neuroactive ligand-receptor interaction	-3.91031	3.41639e-19	4.85127e-17
Q13427	KEGG:04080	Neuroactive ligand-receptor interaction	-3.81721	6.66707e-18	9.46725e-16
Q15029	KEGG:04080	Neuroactive ligand-receptor interaction	-3.19717	1.3951e-17	1.98104e-15
P53999	KEGG:04080	Neuroactive ligand-receptor interaction	-4.5268	2.21657e-16	7.86884e-15
Q8TB72	KEGG:04080	Neuroactive ligand-receptor interaction	-2.98531	2.01614e-16	2.86292e-14
P26368	KEGG:04080	Neuroactive ligand-receptor interaction	-2.89038	3.36986e-15	4.7852e-13
Q9BQ67	KEGG:04080	Neuroactive ligand-receptor interaction	-4.41215	3.67512e-15	5.21867e-13
Q71RC2	KEGG:04080	Neuroactive ligand-receptor interaction	-4.26673	1.55309e-13	5.51346e-12
P31483	KEGG:04080	Neuroactive ligand-receptor interaction	-3.45435	2.0309e-13	2.88387e-11
Q92900	KEGG:04080	Neuroactive ligand-receptor interaction	-4.17305	8.92423e-13	1.26724e-10
Q9NZI8	KEGG:04080	Neuroactive ligand-receptor interaction	-2.74953	5.0975e-12	7.23845e-10
Q9NW64	KEGG:04080	Neuroactive ligand-receptor interaction	-3.56182	1.56425e-11	1.48083e-09
Q15366	KEGG:04080	Neuroactive ligand-receptor interaction	-2.04993	2.53848e-11	3.60464e-09
Q969S3	KEGG:04080	Neuroactive ligand-receptor interaction	-3.95157	7.33048e-11	7.40182e-09
Q9Y5K5	KEGG:04080	Neuroactive ligand-receptor interaction	-3.49519	9.12472e-11	8.63806e-09
Q8NHQ9	KEGG:04080	Neuroactive ligand-receptor interaction	-2.74035	1.7742e-10	2.51937e-08
Q92945	KEGG:04080	Neuroactive ligand-receptor interaction	-3.79933	9.67388e-10	1.37369e-07
Q12874	KEGG:04080	Neuroactive ligand-receptor interaction	-2.51642	1.16597e-09	1.65568e-07
Q7KZF4	KEGG:04080	Neuroactive ligand-receptor interaction	-2.62315	3.94992e-08	1.0198e-06
Q06787	KEGG:04080	Neuroactive ligand-receptor interaction	-3.65236	1.19733e-08	1.13348e-06
Q9NZB2	KEGG:04080	Neuroactive ligand-receptor interaction	-1.8774	1.95973e-08	1.85521e-06
Q9Y6M1	KEGG:04080	Neuroactive ligand-receptor interaction	-3.15706	3.08118e-08	2.91685e-06
Q969Z0	KEGG:04080	Neuroactive ligand-receptor interaction	-1.89515	5.99727e-08	4.42951e-06
P52298	KEGG:04080	Neuroactive ligand-receptor interaction	-2.63715	4.10394e-08	5.82759e-06
Q96PU8	KEGG:04080	Neuroactive ligand-receptor interaction	-2.08513	7.44346e-08	1.05697e-05
P51116	KEGG:04080	Neuroactive ligand-receptor interaction	-Infinity	1.42909e-07	1.35287e-05
Q8TEQ6	KEGG:04080	Neuroactive ligand-receptor interaction	-2.25115	1.04352e-06	3.29287e-05
Q9GZR7	KEGG:04080	Neuroactive ligand-receptor interaction	-2.70476	3.15978e-07	4.48689e-05
Q96T37	KEGG:04080	Neuroactive ligand-receptor interaction	-1.69837	2.08211e-06	0.000118264
Q13148	KEGG:04080	Neuroactive ligand-receptor interaction	-2.12937	1.21252e-06	0.000172177
P52272	KEGG:04080	Neuroactive ligand-receptor interaction	-2.00021	1.94484e-06	0.000184111
P26196	KEGG:04080	Neuroactive ligand-receptor interaction	-1.6862	5.84728e-06	0.000324374
O43251	KEGG:04080	Neuroactive ligand-receptor interaction	-1.8495	4.03494e-06	0.000381975
Q96I24	KEGG:04080	Neuroactive ligand-receptor interaction	-3.98947	4.41028e-06	0.000417507
P50579	KEGG:04080	Neuroactive ligand-receptor interaction	-Infinity	6.49769e-06	0.000615115
Q92917	KEGG:04080	Neuroactive ligand-receptor interaction	-3.98947	4.41028e-06	0.00062626
Q9H0D6	KEGG:04080	Neuroactive ligand-receptor interaction	-1.65391	2.26695e-05	0.000715349
Q07955	KEGG:04080	Neuroactive ligand-receptor interaction	-3.15386	7.65561e-06	0.000724731
P26599	KEGG:04080	Neuroactive ligand-receptor interaction	-1.37026	1.57192e-05	0.00123617
P07910	KEGG:04080	Neuroactive ligand-receptor interaction	-3.9041	9.80234e-06	0.00139193
Q12906	KEGG:04080	Neuroactive ligand-receptor interaction	-2.39003	2.08453e-05	0.00197335
P33240	KEGG:04080	Neuroactive ligand-receptor interaction	-Infinity	3.2583e-05	0.00231339
O75940	KEGG:04080	Neuroactive ligand-receptor interaction	-2.47903	0.000101877	0.00609983
Q01081	KEGG:04080	Neuroactive ligand-receptor interaction	-2.45918	0.00015215	0.0119435
O00425	KEGG:04080	Neuroactive ligand-receptor interaction	-3.46811	0.000339207	0.0120418
P78344	KEGG:04080	Neuroactive ligand-receptor interaction	-2.31298	0.000433926	0.017605
O60832	KEGG:04080	Neuroactive ligand-receptor interaction	-2.37306	0.00031027	0.0220291
Q9NRR4	KEGG:04080	Neuroactive ligand-receptor interaction	-1.69115	0.000806491	0.0229044
Q13595	KEGG:04080	Neuroactive ligand-receptor interaction	-3.36677	0.00074623	0.0235477
Q8NC51	KEGG:04080	Neuroactive ligand-receptor interaction	-Infinity	0.000617346	0.0315453
Q8IX01	KEGG:04080	Neuroactive ligand-receptor interaction	-Infinity	0.00129576	0.0334542
Q8TB72	KEGG:04110	Cell cycle	1.98767	9.73629e-14	9.21702e-12
O00571	KEGG:04110	Cell cycle	1.7949	8.30848e-12	2.94951e-10
Q6P2Q9	KEGG:04110	Cell cycle	1.77619	2.40867e-11	1.36812e-09
Q06787	KEGG:04110	Cell cycle	1.98227	1.13864e-09	1.61687e-07
P16989	KEGG:04110	Cell cycle	1.57279	6.54044e-09	2.06387e-07
Q96T37	KEGG:04110	Cell cycle	1.69067	1.18808e-08	1.68707e-06
P51116	KEGG:04110	Cell cycle	2.09538	1.32811e-08	1.88591e-06
Q9NW64	KEGG:04110	Cell cycle	1.65647	7.05846e-08	5.0115e-06
Q969S3	KEGG:04110	Cell cycle	1.68307	1.24275e-07	7.05881e-06
Q9BQ67	KEGG:04110	Cell cycle	1.56189	1.51325e-07	1.07441e-05
Q9BRD0	KEGG:04110	Cell cycle	1.46495	1.78839e-07	1.26976e-05
O75533	KEGG:04110	Cell cycle	1.29644	5.63828e-07	2.00159e-05
Q92945	KEGG:04110	Cell cycle	1.65101	5.48616e-07	3.89517e-05
P53999	KEGG:04110	Cell cycle	1.3929	3.24065e-06	4.84391e-05
P26368	KEGG:04110	Cell cycle	1.36378	1.37512e-06	5.57906e-05
P26196	KEGG:04110	Cell cycle	1.55777	5.83805e-07	6.2068e-05
Q15029	KEGG:04110	Cell cycle	1.3051	2.7417e-06	0.000155729
Q9NZB2	KEGG:04110	Cell cycle	1.33709	6.30549e-06	0.00029846
P31483	KEGG:04110	Cell cycle	1.34361	9.0014e-06	0.000322284
Q9GZR7	KEGG:04110	Cell cycle	1.53768	6.29685e-06	0.000357661
Q15427	KEGG:04110	Cell cycle	1.15753	1.57117e-05	0.00049579
P52298	KEGG:04110	Cell cycle	1.4112	1.70952e-05	0.000809173
Q6ZN17	KEGG:04110	Cell cycle	1.12184	5.27944e-05	0.000999573
Q9Y6M1	KEGG:04110	Cell cycle	1.43646	3.53835e-05	0.0016421
Q9Y5K5	KEGG:04110	Cell cycle	1.30073	6.47839e-05	0.0016726
Q96I24	KEGG:04110	Cell cycle	1.6475	3.68535e-05	0.0026166
Q9C0B1	KEGG:04110	Cell cycle	2.15397	3.07555e-05	0.00291152
Q9NZI8	KEGG:04110	Cell cycle	1.11018	0.000288803	0.00455667
Q8TEQ6	KEGG:04110	Cell cycle	1.25521	0.000280411	0.00530912
Q15366	KEGG:04110	Cell cycle	1.05359	0.000203229	0.00641299
Q13148	KEGG:04110	Cell cycle	1.28971	0.000123621	0.00702167
Q12874	KEGG:04110	Cell cycle	1.09999	0.00059712	0.0190693
Q8NHQ9	KEGG:04110	Cell cycle	1.03963	0.00108603	0.019277
Q13427	KEGG:04110	Cell cycle	0.923806	0.00238554	0.0241962
Q9H0L4	KEGG:04110	Cell cycle	1.25075	0.000525843	0.0248899
Q9H0D6	KEGG:04110	Cell cycle	1.02055	0.00289863	0.0265552
Q92900	KEGG:04110	Cell cycle	1.01071	0.00259908	0.0410078
P78344	KEGG:04110	Cell cycle	1.33352	0.00175223	0.0452394
Q9NYY8	KEGG:04110	Cell cycle	1.53906	0.000646642	0.0459116
P26196	KEGG:04114	Oocyte meiosis	1.38716	3.7587e-05	0.00133434
P53999	KEGG:04114	Oocyte meiosis	1.18558	0.000202104	0.00169714
Q9C0B1	KEGG:04114	Oocyte meiosis	2.31747	1.08808e-05	0.00230728
Q6P2Q9	KEGG:04114	Oocyte meiosis	0.960423	0.000422469	0.00230733
Q8TB72	KEGG:04114	Oocyte meiosis	1.06141	0.000386294	0.00421952
Q06787	KEGG:04114	Oocyte meiosis	1.33019	0.000401406	0.00814281
Q6ZN17	KEGG:04114	Oocyte meiosis	0.864318	0.00347651	0.0246832
Q15427	KEGG:04114	Oocyte meiosis	0.794962	0.00607641	0.0394786
O00571	KEGG:04114	Oocyte meiosis	0.674942	0.0131004	0.0424939
Q6P2Q9	KEGG:04115	p53 signaling pathway	1.47232	4.77572e-05	0.000347771
Q92900	KEGG:04115	p53 signaling pathway	1.66195	5.7209e-05	0.00180526
Q8TB72	KEGG:04115	p53 signaling pathway	1.3889	0.000249732	0.00295516
Q96I24	KEGG:04115	p53 signaling pathway	1.89142	0.000265284	0.00684916
Q9NZB2	KEGG:04115	p53 signaling pathway	1.29881	0.00106959	0.0116641
Q15029	KEGG:04115	p53 signaling pathway	1.28453	0.000908815	0.0129052
P26196	KEGG:04115	p53 signaling pathway	1.31925	0.00200984	0.0191408
P31483	KEGG:04115	p53 signaling pathway	1.37008	0.0010868	0.0192907
Q96T37	KEGG:04115	p53 signaling pathway	1.39428	0.000753247	0.0194475
Q9NZI8	KEGG:04115	p53 signaling pathway	1.25154	0.00179524	0.0196095
Q9H0D6	KEGG:04115	p53 signaling pathway	1.379	0.00204188	0.0252127
Q9BRD0	KEGG:04115	p53 signaling pathway	1.11302	0.00400263	0.0344468
O00571	KEGG:04115	p53 signaling pathway	0.914554	0.0105611	0.0357065
Q6P2Q9	KEGG:04120	Ubiquitin mediated proteolysis	1.42609	1.29275e-08	3.33764e-07
O75533	KEGG:04120	Ubiquitin mediated proteolysis	1.33071	7.72995e-08	4.39061e-06
P16989	KEGG:04120	Ubiquitin mediated proteolysis	1.34452	2.66079e-07	6.86966e-06
O00571	KEGG:04120	Ubiquitin mediated proteolysis	0.957044	0.000131333	0.00106567
Q12906	KEGG:04120	Ubiquitin mediated proteolysis	1.54688	9.34581e-06	0.0013271
Q9NZB2	KEGG:04120	Ubiquitin mediated proteolysis	1.14657	5.87241e-05	0.00151615
P26368	KEGG:04120	Ubiquitin mediated proteolysis	1.11157	6.34829e-05	0.00163901
Q9C0B1	KEGG:04120	Ubiquitin mediated proteolysis	2.13428	1.62485e-05	0.00230728
Q8TB72	KEGG:04120	Ubiquitin mediated proteolysis	1.01665	0.000231212	0.00285497
Q15366	KEGG:04120	Ubiquitin mediated proteolysis	1.05514	0.000100343	0.00356219
Q92900	KEGG:04120	Ubiquitin mediated proteolysis	1.16493	0.000198937	0.00434601
Q969Z0	KEGG:04120	Ubiquitin mediated proteolysis	1.03535	0.000474497	0.0074865
Q06787	KEGG:04120	Ubiquitin mediated proteolysis	1.22328	0.000433643	0.00821031
P52298	KEGG:04120	Ubiquitin mediated proteolysis	1.10978	0.000827659	0.0195879
Q13427	KEGG:04120	Ubiquitin mediated proteolysis	0.903475	0.00172686	0.0209031
P78344	KEGG:04120	Ubiquitin mediated proteolysis	1.38746	0.000605582	0.0214982
Q13148	KEGG:04120	Ubiquitin mediated proteolysis	1.12144	0.000791646	0.0224828
Q9H0D6	KEGG:04120	Ubiquitin mediated proteolysis	0.998524	0.00268387	0.0262462
Q9BRD0	KEGG:04120	Ubiquitin mediated proteolysis	0.810369	0.00459552	0.0362535
Q15029	KEGG:04120	Ubiquitin mediated proteolysis	0.803903	0.00404239	0.0370335
P26599	KEGG:04120	Ubiquitin mediated proteolysis	0.974121	0.00119728	0.0425034
Q96I24	KEGG:04120	Ubiquitin mediated proteolysis	1.20692	0.00331766	0.0448673
Q12874	KEGG:04120	Ubiquitin mediated proteolysis	0.926662	0.00277087	0.0466215
Q9NZB2	KEGG:04130	SNARE interactions in vesicular transport	1.58661	0.00335185	0.0259808
O00571	KEGG:04141	Protein processing in endoplasmic reticulum	1.50774	1.00919e-11	3.18455e-10
Q6ZN17	KEGG:04141	Protein processing in endoplasmic reticulum	1.4537	3.83558e-10	2.17861e-08
Q8TB72	KEGG:04141	Protein processing in endoplasmic reticulum	1.43867	1.02753e-09	7.29549e-08
Q6P2Q9	KEGG:04141	Protein processing in endoplasmic reticulum	1.3121	3.56539e-09	1.26571e-07
Q7KZF4	KEGG:04141	Protein processing in endoplasmic reticulum	1.58606	7.85246e-09	2.78762e-07
Q71RC2	KEGG:04141	Protein processing in endoplasmic reticulum	1.4974	1.47936e-08	3.81945e-07
Q8NHQ9	KEGG:04141	Protein processing in endoplasmic reticulum	1.50054	7.29051e-09	5.17627e-07
P53999	KEGG:04141	Protein processing in endoplasmic reticulum	1.40131	4.07113e-08	9.63501e-07
Q9NZI8	KEGG:04141	Protein processing in endoplasmic reticulum	1.42397	1.67557e-08	1.58621e-06
P31483	KEGG:04141	Protein processing in endoplasmic reticulum	1.4229	2.6081e-08	1.85175e-06
Q9NZB2	KEGG:04141	Protein processing in endoplasmic reticulum	1.40955	1.50154e-08	1.85521e-06
P16989	KEGG:04141	Protein processing in endoplasmic reticulum	1.26911	6.66856e-08	1.89387e-06
Q9Y6M1	KEGG:04141	Protein processing in endoplasmic reticulum	1.56524	5.61312e-08	3.98531e-06
Q15427	KEGG:04141	Protein processing in endoplasmic reticulum	1.17153	2.5042e-07	1.42239e-05
P26368	KEGG:04141	Protein processing in endoplasmic reticulum	1.20124	7.9873e-07	3.78065e-05
P26196	KEGG:04141	Protein processing in endoplasmic reticulum	1.3532	6.55648e-07	6.2068e-05
Q92945	KEGG:04141	Protein processing in endoplasmic reticulum	1.3619	4.4285e-06	0.00017967
Q969S3	KEGG:04141	Protein processing in endoplasmic reticulum	1.31153	6.43166e-06	0.000228324
Q9Y5K5	KEGG:04141	Protein processing in endoplasmic reticulum	1.2271	1.5065e-05	0.000475384
Q13595	KEGG:04141	Protein processing in endoplasmic reticulum	1.75563	9.59366e-06	0.00054492
Q15366	KEGG:04141	Protein processing in endoplasmic reticulum	1.05826	1.62688e-05	0.000924067
Q92900	KEGG:04141	Protein processing in endoplasmic reticulum	1.13948	4.66336e-05	0.00180526
P51116	KEGG:04141	Protein processing in endoplasmic reticulum	1.41462	5.67351e-05	0.00230182
Q06787	KEGG:04141	Protein processing in endoplasmic reticulum	1.23362	6.50188e-05	0.00230817
Q12849	KEGG:04141	Protein processing in endoplasmic reticulum	1.77984	2.09607e-05	0.00297642
Q4G0J3	KEGG:04141	Protein processing in endoplasmic reticulum	2.16016	2.3578e-05	0.00334808
O75533	KEGG:04141	Protein processing in endoplasmic reticulum	0.77334	0.000649597	0.00518856
Q9BQ67	KEGG:04141	Protein processing in endoplasmic reticulum	0.996581	0.000231433	0.00597517
Q96I24	KEGG:04141	Protein processing in endoplasmic reticulum	1.29668	0.000387712	0.00847002
O00425	KEGG:04141	Protein processing in endoplasmic reticulum	1.47471	0.000266679	0.0108196
Q9NW64	KEGG:04141	Protein processing in endoplasmic reticulum	0.956622	0.00088122	0.0166844
Q96T37	KEGG:04141	Protein processing in endoplasmic reticulum	0.926118	0.000980315	0.0214161
Q15029	KEGG:04141	Protein processing in endoplasmic reticulum	0.774756	0.00205806	0.0216477
Q9BRD0	KEGG:04141	Protein processing in endoplasmic reticulum	0.758199	0.00315158	0.0279703
Q7KZF4	KEGG:04142	Lysosome	1.97561	1.48611e-10	1.05514e-08
O00571	KEGG:04142	Lysosome	1.27897	9.08154e-07	1.60035e-05
O75533	KEGG:04142	Lysosome	0.754021	0.00529446	0.0263794
O75533	KEGG:04144	Endocytosis	1.14719	1.66805e-10	1.18432e-08
Q15366	KEGG:04144	Endocytosis	1.20384	4.481e-10	4.24202e-08
Q8TB72	KEGG:04144	Endocytosis	1.11433	1.44198e-08	6.82539e-07
Q92900	KEGG:04144	Endocytosis	1.27185	1.24012e-08	1.17398e-06
Q9NZB2	KEGG:04144	Endocytosis	1.07167	3.33596e-07	2.36853e-05
Q13427	KEGG:04144	Endocytosis	0.991281	1.15785e-06	6.57657e-05
Q6P2Q9	KEGG:04144	Endocytosis	0.788995	8.92182e-06	8.17354e-05
Q9NZI8	KEGG:04144	Endocytosis	0.951978	9.49852e-06	0.000385368
P26599	KEGG:04144	Endocytosis	0.996489	3.21733e-06	0.000456861
Q13148	KEGG:04144	Endocytosis	1.0851	7.26334e-06	0.000687597
O00571	KEGG:04144	Endocytosis	0.70609	8.58115e-05	0.000761577
Q06787	KEGG:04144	Endocytosis	1.0898	2.62508e-05	0.00124254
Q9BRD0	KEGG:04144	Endocytosis	0.843414	3.27397e-05	0.00154968
P16989	KEGG:04144	Endocytosis	0.748772	0.000150823	0.00158643
Q6ZN17	KEGG:04144	Endocytosis	0.764102	9.55813e-05	0.00159677
Q9Y6M1	KEGG:04144	Endocytosis	1.03553	4.55276e-05	0.0016421
P35269	KEGG:04144	Endocytosis	1.08074	1.66778e-05	0.00236824
Q15427	KEGG:04144	Endocytosis	0.689167	0.000258323	0.00374123
Q9BQ67	KEGG:04144	Endocytosis	0.842184	0.000172513	0.00489938
P52298	KEGG:04144	Endocytosis	0.925538	0.00014388	0.00510773
P46782	KEGG:04144	Endocytosis	1.30429	7.71456e-05	0.00730312
P26368	KEGG:04144	Endocytosis	0.700925	0.000681674	0.00967976
Q96PU8	KEGG:04144	Endocytosis	0.826598	0.000339627	0.0148167
Q969Z0	KEGG:04144	Endocytosis	0.720586	0.00144525	0.0157394
P31483	KEGG:04144	Endocytosis	0.756264	0.000851612	0.0161238
O43251	KEGG:04144	Endocytosis	0.843731	0.00046859	0.0190114
Q9H0D6	KEGG:04144	Endocytosis	0.804166	0.00121968	0.0192439
P07910	KEGG:04144	Endocytosis	1.10859	0.000420155	0.0198873
Q969S3	KEGG:04144	Endocytosis	0.790591	0.00150627	0.0237656
Q9HAV4	KEGG:04144	Endocytosis	1.05586	0.000294433	0.027873
Q9H0L4	KEGG:04144	Endocytosis	0.858536	0.00101657	0.0320785
Q01081	KEGG:04144	Endocytosis	1.01676	0.000830328	0.0393022
P26196	KEGG:04144	Endocytosis	0.668149	0.00555505	0.0414534
Q7KZF4	KEGG:04145	Phagosome	1.36656	6.61053e-06	0.000134099
P53999	KEGG:04145	Phagosome	0.800717	0.0063783	0.0255132
P31483	KEGG:04145	Phagosome	0.862598	0.00379105	0.0448608
O00571	KEGG:04146	Peroxisome	1.11206	0.000472246	0.00268236
Q6P2Q9	KEGG:04146	Peroxisome	1.09535	0.000607188	0.0031353
Q13427	KEGG:04146	Peroxisome	1.08122	0.00280311	0.0265361
Q8IX01	KEGG:04146	Peroxisome	2.07617	0.000953434	0.0300861
Q9H0D6	KEGG:04150	mTOR signaling pathway	1.93505	9.25948e-06	0.000487928
Q15427	KEGG:04150	mTOR signaling pathway	1.38991	0.000299688	0.00405292
O75533	KEGG:04150	mTOR signaling pathway	1.25063	0.0010633	0.00736531
P52298	KEGG:04150	mTOR signaling pathway	1.63122	0.000320921	0.00911415
Q969Z0	KEGG:04150	mTOR signaling pathway	1.41989	0.000736231	0.00995665
P26196	KEGG:04150	mTOR signaling pathway	1.41236	0.00188925	0.0191408
Q6ZN17	KEGG:04150	mTOR signaling pathway	1.15932	0.00403591	0.0266557
P52272	KEGG:04150	mTOR signaling pathway	1.57403	0.000480031	0.0272657
Q6P2Q9	KEGG:04150	mTOR signaling pathway	0.930429	0.0123146	0.0364307
Q12874	KEGG:04150	mTOR signaling pathway	1.37572	0.00163479	0.0372827
P53999	KEGG:04151	PI3K-Akt signaling pathway	-1.05475	7.76193e-05	0.000787282
P16989	KEGG:04151	PI3K-Akt signaling pathway	-0.556946	0.00772379	0.0365593
Q9H0D6	KEGG:04151	PI3K-Akt signaling pathway	0.607692	0.005286	0.0422585
Q9H0D6	KEGG:04152	AMPK signaling pathway	1.43175	1.03083e-05	0.000487928
Q9NZB2	KEGG:04152	AMPK signaling pathway	1.22759	4.01271e-05	0.00142451
Q92900	KEGG:04152	AMPK signaling pathway	1.34002	2.61852e-05	0.00148732
Q969Z0	KEGG:04152	AMPK signaling pathway	1.21783	7.87476e-05	0.00150646
Q8TB72	KEGG:04152	AMPK signaling pathway	1.06329	0.000189775	0.00244982
O75533	KEGG:04152	AMPK signaling pathway	0.92322	0.000497252	0.00415352
O43251	KEGG:04152	AMPK signaling pathway	1.26366	0.000117638	0.00556818
P07910	KEGG:04152	AMPK signaling pathway	1.6412	5.88932e-05	0.00557522
P26599	KEGG:04152	AMPK signaling pathway	1.15469	0.00014972	0.00708675
Q9NZI8	KEGG:04152	AMPK signaling pathway	1.05117	0.000779993	0.0105485
Q15427	KEGG:04152	AMPK signaling pathway	0.868963	0.0012436	0.0126754
Q96T37	KEGG:04152	AMPK signaling pathway	1.11336	0.000563873	0.016014
Q15029	KEGG:04152	AMPK signaling pathway	0.833447	0.00392307	0.0370335
Q13148	KEGG:04152	AMPK signaling pathway	1.07584	0.002295	0.037598
Q9H0L4	KEGG:04152	AMPK signaling pathway	1.09121	0.00318292	0.0379187
Q96PU8	KEGG:04152	AMPK signaling pathway	1.02803	0.00146189	0.0394138
Q15366	KEGG:04152	AMPK signaling pathway	0.892743	0.00253226	0.0408863
Q6P2Q9	KEGG:04210	Apoptosis	0.86704	0.00541959	0.0194831
O00425	KEGG:04260	Cardiac muscle contraction	2.17574	3.87873e-05	0.00183593
P53999	KEGG:04260	Cardiac muscle contraction	1.22331	0.00161277	0.0089809
Q9Y606	KEGG:04260	Cardiac muscle contraction	4.60881	0.000232064	0.0109844
Q71RC2	KEGG:04260	Cardiac muscle contraction	1.29525	0.00133178	0.0180107
Q9NRR4	KEGG:04260	Cardiac muscle contraction	1.47877	0.0018242	0.0431726
Q13825	KEGG:04260	Cardiac muscle contraction	4.26024	0.000499246	0.0472619
Q969Z0	KEGG:04310	Wnt signaling pathway	1.154	7.09586e-05	0.00150646
Q8TB72	KEGG:04310	Wnt signaling pathway	0.773349	0.0060627	0.0286968
P53999	KEGG:04340	Hedgehog signaling pathway	-3.04347	0.00731747	0.0283514
P16989	KEGG:04340	Hedgehog signaling pathway	-2.02244	0.00763677	0.0365593
Q9H0D6	KEGG:04350	TGF-beta signaling pathway	1.67227	1.22123e-05	0.000495468
Q96I24	KEGG:04350	TGF-beta signaling pathway	1.79189	0.000156809	0.00445339
P26196	KEGG:04350	TGF-beta signaling pathway	1.40945	0.000227322	0.00496611
Q9NZB2	KEGG:04350	TGF-beta signaling pathway	1.22229	0.000679893	0.00873029
P26368	KEGG:04350	TGF-beta signaling pathway	1.1757	0.000838427	0.0113387
Q8TB72	KEGG:04350	TGF-beta signaling pathway	1.00277	0.00467642	0.0245945
Q9NRR4	KEGG:04350	TGF-beta signaling pathway	1.47877	0.00123302	0.0318344
Q9H0L4	KEGG:04350	TGF-beta signaling pathway	1.29793	0.00260863	0.0342229
Q15366	KEGG:04350	TGF-beta signaling pathway	0.993078	0.00479965	0.0486822
P52272	KEGG:04350	TGF-beta signaling pathway	1.29144	0.00116511	0.0493175
P53999	KEGG:04360	Axon guidance	-1.54027	0.00207315	0.0109032
P53999	KEGG:04380	Osteoclast differentiation	-1.798	0.000555293	0.00375484
Q9NZB2	KEGG:04390	Hippo signaling pathway	1.10599	5.45666e-05	0.00151615
Q9H0D6	KEGG:04390	Hippo signaling pathway	0.921014	0.00322113	0.0285876
Q969Z0	KEGG:04390	Hippo signaling pathway	0.810923	0.00490939	0.0350516
Q15366	KEGG:04390	Hippo signaling pathway	0.762328	0.00357507	0.0408863
Q8IX01	KEGG:04510	Focal adhesion	1.5926	0.000213486	0.0148992
Q9NZB2	KEGG:04510	Focal adhesion	0.753863	0.00173365	0.015414
Q96I24	KEGG:04510	Focal adhesion	1.09822	0.0015708	0.0247837
Q9H0L4	KEGG:04510	Focal adhesion	0.91779	0.00163142	0.0342229
Q969Z0	KEGG:04510	Focal adhesion	0.698584	0.00493684	0.0350516
Q9H0D6	KEGG:04510	Focal adhesion	0.765783	0.00572218	0.0439216
Q9NZI8	KEGG:04510	Focal adhesion	0.689407	0.00544702	0.0454987
Q6P2Q9	KEGG:04512	ECM-receptor interaction	-1.66518	7.28302e-06	6.89459e-05
P16989	KEGG:04512	ECM-receptor interaction	-2.42785	4.23126e-05	0.000522469
Q8TB72	KEGG:04512	ECM-receptor interaction	-1.95485	0.000522569	0.0047874
P53999	KEGG:04512	ECM-receptor interaction	-2.23612	0.00173482	0.00947479
O75533	KEGG:04512	ECM-receptor interaction	-1.17914	0.00311554	0.0184431
O00571	KEGG:04512	ECM-receptor interaction	-1.00987	0.00485635	0.0191556
Q15427	KEGG:04512	ECM-receptor interaction	-1.25657	0.00419138	0.0318427
Q6P2Q9	KEGG:04514	Cell adhesion molecules (CAMs)	-1.68755	5.06732e-09	1.59902e-07
Q8TB72	KEGG:04514	Cell adhesion molecules (CAMs)	-2.41108	3.48345e-07	1.41328e-05
P53999	KEGG:04514	Cell adhesion molecules (CAMs)	-2.95233	1.22145e-06	2.16807e-05
Q15427	KEGG:04514	Cell adhesion molecules (CAMs)	-1.76763	1.20814e-06	4.90159e-05
O00571	KEGG:04514	Cell adhesion molecules (CAMs)	-1.31539	4.98123e-06	7.44562e-05
O75533	KEGG:04514	Cell adhesion molecules (CAMs)	-1.47948	4.21021e-06	0.00011957
P16989	KEGG:04514	Cell adhesion molecules (CAMs)	-1.76431	1.24647e-05	0.000212196
Q13427	KEGG:04514	Cell adhesion molecules (CAMs)	-1.78503	6.41216e-05	0.00186426
Q06787	KEGG:04514	Cell adhesion molecules (CAMs)	-3.68361	8.79284e-05	0.00260963
Q8TEQ6	KEGG:04514	Cell adhesion molecules (CAMs)	-2.87824	0.000129376	0.00262449
Q9BRD0	KEGG:04514	Cell adhesion molecules (CAMs)	-1.69732	8.75919e-05	0.00276401
Q9NW64	KEGG:04514	Cell adhesion molecules (CAMs)	-2.57759	7.62065e-05	0.00309181
P26368	KEGG:04514	Cell adhesion molecules (CAMs)	-1.53579	0.000231164	0.00410317
Q969S3	KEGG:04514	Cell adhesion molecules (CAMs)	-2.3771	0.00034936	0.00645193
P52298	KEGG:04514	Cell adhesion molecules (CAMs)	-2.40049	0.000357006	0.00921725
Q96T37	KEGG:04514	Cell adhesion molecules (CAMs)	-2.00448	0.000293905	0.0104336
Q7KZF4	KEGG:04514	Cell adhesion molecules (CAMs)	1.05907	0.00107268	0.01088
Q12874	KEGG:04514	Cell adhesion molecules (CAMs)	-2.01784	0.000198174	0.0112563
Q15029	KEGG:04514	Cell adhesion molecules (CAMs)	-1.23262	0.00159577	0.0188832
Q92945	KEGG:04514	Cell adhesion molecules (CAMs)	-2.22486	0.00107463	0.0205896
Q9BQ67	KEGG:04514	Cell adhesion molecules (CAMs)	-1.57285	0.00160731	0.024025
Q9Y6M1	KEGG:04514	Cell adhesion molecules (CAMs)	-2.17283	0.00155033	0.0293529
P07910	KEGG:04514	Cell adhesion molecules (CAMs)	-Infinity	0.00083629	0.0339295
P51116	KEGG:04514	Cell adhesion molecules (CAMs)	-3.0484	0.00472965	0.0419756
Q9GZR7	KEGG:04514	Cell adhesion molecules (CAMs)	-2.14086	0.00223704	0.04538
Q969Z0	KEGG:04520	Adherens junction	2.04491	2.24862e-08	3.19305e-06
Q9H0D6	KEGG:04520	Adherens junction	2.0497	2.01559e-07	2.86214e-05
P52272	KEGG:04520	Adherens junction	2.03613	2.362e-07	3.35404e-05
O43251	KEGG:04520	Adherens junction	2.01152	3.14459e-07	4.46532e-05
Q15366	KEGG:04520	Adherens junction	1.71353	1.32733e-06	9.42403e-05
Q9NZI8	KEGG:04520	Adherens junction	1.7459	2.51409e-06	0.0001785
Q6P2Q9	KEGG:04520	Adherens junction	1.452	3.05135e-05	0.000253641
Q9NZB2	KEGG:04520	Adherens junction	1.69241	4.65512e-06	0.000264411
Q96PU8	KEGG:04520	Adherens junction	1.77589	4.37413e-06	0.000414084
O60832	KEGG:04520	Adherens junction	2.18365	5.7729e-06	0.000546501
Q6ZN17	KEGG:04520	Adherens junction	1.44556	4.00631e-05	0.000854296
P46782	KEGG:04520	Adherens junction	2.31197	8.17235e-06	0.00116047
Q9H0L4	KEGG:04520	Adherens junction	1.87844	1.01306e-05	0.00143855
P26599	KEGG:04520	Adherens junction	1.61798	2.75493e-05	0.0015648
P26196	KEGG:04520	Adherens junction	1.59609	6.5158e-05	0.00168226
Q92900	KEGG:04520	Adherens junction	1.61686	5.39697e-05	0.00180526
P51116	KEGG:04520	Adherens junction	2.0056	4.0166e-05	0.00222804
P26368	KEGG:04520	Adherens junction	1.40703	0.000162431	0.00354849
Q9HAV4	KEGG:04520	Adherens junction	1.97075	3.05905e-05	0.00434385
Q96I24	KEGG:04520	Adherens junction	1.90736	0.000134516	0.00445339
Q8TB72	KEGG:04520	Adherens junction	1.3121	0.00042742	0.00449583
Q9Y6M1	KEGG:04520	Adherens junction	1.63084	0.000176228	0.00556097
O00571	KEGG:04520	Adherens junction	1.1072	0.00126584	0.00599165
Q9BRD0	KEGG:04520	Adherens junction	1.323	0.000330328	0.00776294
P78344	KEGG:04520	Adherens junction	1.84904	0.000322624	0.0152709
Q8IX01	KEGG:04520	Adherens junction	2.26325	0.000434973	0.0164392
O75533	KEGG:04520	Adherens junction	1.00539	0.00312449	0.0184431
Q13148	KEGG:04520	Adherens junction	1.41484	0.00123171	0.0269081
P35269	KEGG:04520	Adherens junction	1.52313	0.000542827	0.0308326
Q15427	KEGG:04520	Adherens junction	1.01255	0.00426064	0.0318427
Q06787	KEGG:04520	Adherens junction	1.37038	0.00423562	0.0429612
Q06787	KEGG:04530	Tight junction	1.12374	0.00153175	0.020823
P51116	KEGG:04530	Tight junction	1.24948	0.00196986	0.0278049
P53999	KEGG:04550	Signaling pathways regulating pluripotency of stem cells	-1.70887	0.000411413	0.00292103
Q969Z0	KEGG:04550	Signaling pathways regulating pluripotency of stem cells	0.827317	0.00533411	0.0369484
Q7KZF4	KEGG:04610	Complement and coagulation cascades	2.41125	1.06759e-09	4.33138e-08
O75533	KEGG:04610	Complement and coagulation cascades	-2.18899	2.90499e-05	0.000550011
P16989	KEGG:04610	Complement and coagulation cascades	-2.07518	0.000893217	0.00746099
P53999	KEGG:04610	Complement and coagulation cascades	-2.49485	0.00293061	0.0143499
Q9UGY1	KEGG:04610	Complement and coagulation cascades	2.39957	0.000239587	0.0170106
Q06787	KEGG:04610	Complement and coagulation cascades	-Infinity	0.00377677	0.0412539
Q13595	KEGG:04612	Antigen processing and presentation	2.36306	2.71999e-05	0.00128746
Q7KZF4	KEGG:04612	Antigen processing and presentation	1.55211	0.000352856	0.00435701
Q71RC2	KEGG:04612	Antigen processing and presentation	1.46452	0.000515977	0.00732687
O15371	KEGG:04612	Antigen processing and presentation	2.48499	0.000394429	0.0224036
Q8NHQ9	KEGG:04612	Antigen processing and presentation	1.27757	0.00281104	0.044352
P53999	KEGG:04620	Toll-like receptor signaling pathway	-3.11527	2.94155e-05	0.000363217
Q7KZF4	KEGG:04620	Toll-like receptor signaling pathway	-3.56337	0.00025599	0.00346197
P16989	KEGG:04620	Toll-like receptor signaling pathway	-1.30074	0.00329035	0.0186892
Q7KZF4	KEGG:04622	RIG-I-like receptor signaling pathway	-Infinity	0.00102078	0.01088
P53999	KEGG:04622	RIG-I-like receptor signaling pathway	-1.90989	0.00998972	0.0363728
Q9Y6M1	KEGG:04622	RIG-I-like receptor signaling pathway	-Infinity	0.00245109	0.0409475
Q9NZI8	KEGG:04623	Cytosolic DNA-sensing pathway	-2.39232	0.00619294	0.0488554
Q71RC2	KEGG:04630	Jak-STAT signaling pathway	-2.86914	2.23412e-06	4.8807e-05
Q6P2Q9	KEGG:04630	Jak-STAT signaling pathway	-0.975036	0.000106195	0.000701384
O00571	KEGG:04630	Jak-STAT signaling pathway	-0.995248	0.00015252	0.0011707
P53999	KEGG:04630	Jak-STAT signaling pathway	-1.66717	0.00021865	0.00177419
Q7KZF4	KEGG:04630	Jak-STAT signaling pathway	-2.13905	0.000293357	0.00378697
Q6ZN17	KEGG:04630	Jak-STAT signaling pathway	-1.1786	0.000551106	0.00608683
P16989	KEGG:04630	Jak-STAT signaling pathway	-1.02244	0.00273887	0.0172853
Q13427	KEGG:04630	Jak-STAT signaling pathway	-1.21913	0.00133379	0.0180379
Q9Y5K5	KEGG:04630	Jak-STAT signaling pathway	-1.65983	0.00183361	0.0325465
O95218	KEGG:04630	Jak-STAT signaling pathway	-Infinity	0.000854338	0.0485264
Q6P2Q9	KEGG:04640	Hematopoietic cell lineage	-2.00701	2.83183e-07	5.3616e-06
O75533	KEGG:04640	Hematopoietic cell lineage	-2.51549	2.77113e-07	1.31167e-05
P53999	KEGG:04640	Hematopoietic cell lineage	-Infinity	2.73003e-06	4.32389e-05
P16989	KEGG:04640	Hematopoietic cell lineage	-2.8254	9.46066e-06	0.000179122
O00571	KEGG:04640	Hematopoietic cell lineage	-1.63982	3.18066e-05	0.000334559
Q71RC2	KEGG:04640	Hematopoietic cell lineage	-Infinity	1.89316e-05	0.000358437
Q6ZN17	KEGG:04640	Hematopoietic cell lineage	-1.83513	0.000474388	0.00561359
Q9BRD0	KEGG:04640	Hematopoietic cell lineage	-1.82285	0.00162043	0.0170446
Q15427	KEGG:04640	Hematopoietic cell lineage	-1.37496	0.00245218	0.0211036
Q15029	KEGG:04640	Hematopoietic cell lineage	-1.65188	0.00218882	0.0222009
Q9Y5K5	KEGG:04640	Hematopoietic cell lineage	-3.37972	0.00126096	0.0255796
Q8TB72	KEGG:04640	Hematopoietic cell lineage	-1.39727	0.00791713	0.0340676
P53999	KEGG:04650	Natural killer cell mediated cytotoxicity	-2.03757	0.000178381	0.00158313
O00571	KEGG:04650	Natural killer cell mediated cytotoxicity	-0.992337	0.000738171	0.00388223
Q9NW64	KEGG:04650	Natural killer cell mediated cytotoxicity	-2.42326	0.000336731	0.00869377
Q9BQ67	KEGG:04650	Natural killer cell mediated cytotoxicity	-1.64802	0.00222316	0.028699
Q96T37	KEGG:04650	Natural killer cell mediated cytotoxicity	-1.57284	0.0030769	0.0459915
P53999	KEGG:04660	T cell receptor signaling pathway	-2.5303	0.000124402	0.00121828
Q71RC2	KEGG:04660	T cell receptor signaling pathway	-2.86914	0.000156979	0.00278637
Q7KZF4	KEGG:04660	T cell receptor signaling pathway	-2.56337	0.00174317	0.0159696
Q7KZF4	KEGG:04664	Fc epsilon RI signaling pathway	-Infinity	0.00106611	0.01088
Q9NZB2	KEGG:04666	Fc gamma R-mediated phagocytosis	1.17157	0.000707031	0.00873029
Q969Z0	KEGG:04666	Fc gamma R-mediated phagocytosis	1.12068	0.00154751	0.0157394
Q6P2Q9	KEGG:04666	Fc gamma R-mediated phagocytosis	0.815445	0.00733884	0.0251112
Q13148	KEGG:04666	Fc gamma R-mediated phagocytosis	1.17321	0.00282078	0.0421632
P51116	KEGG:04666	Fc gamma R-mediated phagocytosis	1.326	0.00526823	0.0453387
P53999	KEGG:04668	TNF signaling pathway	-4.21012	8.66767e-07	1.64108e-05
P26196	KEGG:04668	TNF signaling pathway	0.968347	0.00672984	0.0477819
Q9NZB2	KEGG:04670	Leukocyte transendothelial migration	1.07921	0.00045657	0.00617457
P51116	KEGG:04670	Leukocyte transendothelial migration	1.39438	0.000870845	0.0145482
Q6P2Q9	KEGG:04672	Intestinal immune network for IgA production	-3.86158	5.15675e-08	1.22043e-06
O00571	KEGG:04672	Intestinal immune network for IgA production	-3.01164	7.04843e-06	9.53217e-05
O75533	KEGG:04672	Intestinal immune network for IgA production	-2.63797	0.000143943	0.00170333
Q15427	KEGG:04672	Intestinal immune network for IgA production	-2.9275	0.000263467	0.00374123
Q6ZN17	KEGG:04672	Intestinal immune network for IgA production	-3.60817	0.000398439	0.00491985
P53999	KEGG:04672	Intestinal immune network for IgA production	-Infinity	0.00118869	0.00703308
Q969Z0	KEGG:04672	Intestinal immune network for IgA production	-Infinity	0.00118535	0.0140266
Q15029	KEGG:04672	Intestinal immune network for IgA production	-3.42492	0.00107526	0.0142491
P16989	KEGG:04672	Intestinal immune network for IgA production	-2.51225	0.00307838	0.0181752
P26368	KEGG:04672	Intestinal immune network for IgA production	-3.31615	0.00174992	0.0191145
P31483	KEGG:04672	Intestinal immune network for IgA production	-Infinity	0.00194206	0.0267894
Q8TB72	KEGG:04672	Intestinal immune network for IgA production	-2.37865	0.00738611	0.0322716
Q8NHQ9	KEGG:04672	Intestinal immune network for IgA production	-Infinity	0.00311569	0.0465713
Q12874	KEGG:04672	Intestinal immune network for IgA production	-Infinity	0.00312233	0.0492634
Q8TB72	KEGG:04710	Circadian rhythm	1.69375	0.0019956	0.0131934
Q9NZB2	KEGG:04710	Circadian rhythm	1.67259	0.00350032	0.0261603
Q6P2Q9	KEGG:04713	Circadian entrainment	-0.887573	0.00797035	0.0266304
O00571	KEGG:04713	Circadian entrainment	-0.900728	0.00941082	0.0322767
Q969Z0	KEGG:04720	Long-term potentiation	1.25762	0.00229438	0.0217202
Q8NHQ9	KEGG:04721	Synaptic vesicle cycle	1.54	0.00040411	0.00882825
P26196	KEGG:04721	Synaptic vesicle cycle	1.46812	0.00108002	0.0133359
P78344	KEGG:04721	Synaptic vesicle cycle	1.78882	0.00133234	0.0378384
Q9NZB2	KEGG:04722	Neurotrophin signaling pathway	1.1056	0.000299301	0.0047223
Q9H0D6	KEGG:04722	Neurotrophin signaling pathway	1.06449	0.00239015	0.0261078
O00571	KEGG:04723	Retrograde endocannabinoid signaling	-1.27996	0.000219683	0.00159974
Q6P2Q9	KEGG:04723	Retrograde endocannabinoid signaling	-1.16399	0.000313365	0.00177991
P53999	KEGG:04723	Retrograde endocannabinoid signaling	-1.6918	0.00391798	0.017085
P31483	KEGG:04723	Retrograde endocannabinoid signaling	-1.9668	0.00198091	0.0267894
Q8TB72	KEGG:04723	Retrograde endocannabinoid signaling	-1.27286	0.006984	0.0309915
O00571	KEGG:04724	Glutamatergic synapse	-1.2187	0.000151296	0.0011707
Q7KZF4	KEGG:04725	Cholinergic synapse	-3.65734	0.000115532	0.00164056
O00571	KEGG:04725	Cholinergic synapse	-1.12251	0.000463213	0.00268236
Q9NW64	KEGG:04725	Cholinergic synapse	-2.83539	0.000247118	0.00744566
P53999	KEGG:04725	Cholinergic synapse	-1.57172	0.00397046	0.017085
Q6P2Q9	KEGG:04725	Cholinergic synapse	-0.7878	0.00840111	0.0271127
O00571	KEGG:04726	Serotonergic synapse	-1.97769	2.39958e-08	5.24216e-07
Q6P2Q9	KEGG:04726	Serotonergic synapse	-1.20123	0.000124804	0.000787652
Q8TB72	KEGG:04726	Serotonergic synapse	-1.61966	0.000589815	0.00523461
P26368	KEGG:04726	Serotonergic synapse	-1.52474	0.00119396	0.0141285
P53999	KEGG:04726	Serotonergic synapse	-1.57172	0.00397046	0.017085
Q9NZI8	KEGG:04726	Serotonergic synapse	-1.62838	0.00286122	0.0262646
Q96T37	KEGG:04726	Serotonergic synapse	-1.99383	0.00147071	0.0298344
Q6ZN17	KEGG:04726	Serotonergic synapse	-1.17521	0.00489347	0.0315851
Q7KZF4	KEGG:04726	Serotonergic synapse	-2.04615	0.00418072	0.0371039
O00571	KEGG:04727	GABAergic synapse	-1.34026	0.00030586	0.00197728
Q6P2Q9	KEGG:04727	GABAergic synapse	-0.900952	0.00833208	0.0271127
Q9NZB2	KEGG:04728	Dopaminergic synapse	0.861168	0.00437604	0.0310699
Q15233	KEGG:04728	Dopaminergic synapse	1.84941	0.000218976	0.0315531
Q9H0L4	KEGG:04728	Dopaminergic synapse	1.10336	0.00225964	0.0342229
Q6P2Q9	KEGG:04740	Olfactory transduction	-5.22415	2.37572e-79	6.74704e-77
O00571	KEGG:04740	Olfactory transduction	-4.79604	2.78656e-67	7.91382e-65
O75533	KEGG:04740	Olfactory transduction	-4.61867	9.74184e-54	2.76668e-51
Q15427	KEGG:04740	Olfactory transduction	-4.78277	1.44907e-45	4.11537e-43
Q6ZN17	KEGG:04740	Olfactory transduction	-4.75656	4.35879e-37	1.2379e-34
P26368	KEGG:04740	Olfactory transduction	-Infinity	9.12823e-37	2.59242e-34
P16989	KEGG:04740	Olfactory transduction	-4.69306	2.19217e-35	6.22577e-33
Q15029	KEGG:04740	Olfactory transduction	-4.99196	4.47253e-34	1.2702e-31
Q15366	KEGG:04740	Olfactory transduction	-4.56916	1.5393e-32	4.37161e-30
Q8TB72	KEGG:04740	Olfactory transduction	-4.55947	2.61815e-32	7.43555e-30
Q13427	KEGG:04740	Olfactory transduction	-5.3772	4.78861e-31	1.35996e-28
Q9BRD0	KEGG:04740	Olfactory transduction	-4.46309	5.25843e-30	1.49339e-27
P53999	KEGG:04740	Olfactory transduction	-4.48766	7.85859e-24	1.11592e-21
Q969Z0	KEGG:04740	Olfactory transduction	-4.49461	8.25404e-24	2.34415e-21
Q96T37	KEGG:04740	Olfactory transduction	-5.88999	1.81401e-23	5.15178e-21
Q9BQ67	KEGG:04740	Olfactory transduction	-4.96158	3.53772e-23	1.00471e-20
Q96PU8	KEGG:04740	Olfactory transduction	-5.84541	7.39611e-23	2.1005e-20
Q9NW64	KEGG:04740	Olfactory transduction	-Infinity	1.75309e-22	4.97877e-20
Q8NHQ9	KEGG:04740	Olfactory transduction	-4.89596	3.85829e-22	1.09575e-19
Q12874	KEGG:04740	Olfactory transduction	-4.3112	6.22065e-21	1.76666e-18
P52272	KEGG:04740	Olfactory transduction	-Infinity	7.74742e-21	2.20027e-18
P26599	KEGG:04740	Olfactory transduction	-3.48895	1.69146e-20	4.80375e-18
Q71RC2	KEGG:04740	Olfactory transduction	-4.22759	1.01635e-19	5.77289e-18
P31483	KEGG:04740	Olfactory transduction	-3.68158	2.50342e-20	7.10972e-18
Q9NZI8	KEGG:04740	Olfactory transduction	-3.30743	2.77338e-20	7.87639e-18
Q9NZB2	KEGG:04740	Olfactory transduction	-3.16463	4.07821e-20	1.15821e-17
P52298	KEGG:04740	Olfactory transduction	-Infinity	5.36382e-20	1.52332e-17
Q9Y5K5	KEGG:04740	Olfactory transduction	-4.63486	1.68351e-18	4.78116e-16
Q9H0D6	KEGG:04740	Olfactory transduction	-4.56801	1.66776e-17	4.73643e-15
P26196	KEGG:04740	Olfactory transduction	-3.73603	1.98048e-17	5.62455e-15
Q9GZR7	KEGG:04740	Olfactory transduction	-Infinity	5.01848e-17	1.42525e-14
Q7KZF4	KEGG:04740	Olfactory transduction	-4.51039	6.33823e-17	1.80006e-14
O43251	KEGG:04740	Olfactory transduction	-4.01763	9.3613e-17	2.65861e-14
Q969S3	KEGG:04740	Olfactory transduction	-4.50099	9.86213e-17	2.80084e-14
Q8TEQ6	KEGG:04740	Olfactory transduction	-4.40675	1.45686e-15	2.06873e-13
Q13148	KEGG:04740	Olfactory transduction	-3.92416	1.33289e-15	3.7854e-13
Q92900	KEGG:04740	Olfactory transduction	-3.12305	4.56614e-15	1.29678e-12
Q92945	KEGG:04740	Olfactory transduction	-4.34875	5.32026e-15	1.51095e-12
Q06787	KEGG:04740	Olfactory transduction	-4.20179	1.73093e-13	4.91583e-11
P35269	KEGG:04740	Olfactory transduction	-3.70287	3.65435e-13	1.03784e-10
Q9Y6M1	KEGG:04740	Olfactory transduction	-3.70816	3.79514e-13	1.07782e-10
P61978	KEGG:04740	Olfactory transduction	-3.62434	1.96005e-12	5.56655e-10
Q07955	KEGG:04740	Olfactory transduction	-Infinity	8.06818e-12	2.29136e-09
Q9H0L4	KEGG:04740	Olfactory transduction	-3.25485	8.1199e-12	2.30605e-09
Q12906	KEGG:04740	Olfactory transduction	-3.95002	4.40409e-11	1.25076e-08
Q01081	KEGG:04740	Olfactory transduction	-Infinity	4.48871e-11	1.27479e-08
P51116	KEGG:04740	Olfactory transduction	-Infinity	6.84066e-11	1.94275e-08
Q92917	KEGG:04740	Olfactory transduction	-Infinity	1.05733e-10	3.00281e-08
O75940	KEGG:04740	Olfactory transduction	-4.62229	8.07087e-10	1.14606e-07
P07910	KEGG:04740	Olfactory transduction	-Infinity	6.31185e-10	1.79257e-07
Q9NRR4	KEGG:04740	Olfactory transduction	-3.2582	3.29192e-09	2.33726e-07
O60832	KEGG:04740	Olfactory transduction	-4.51631	4.26487e-09	6.05612e-07
Q9HAV4	KEGG:04740	Olfactory transduction	-3.72562	2.84947e-09	8.09248e-07
P83369	KEGG:04740	Olfactory transduction	-4.49084	6.46955e-09	1.83735e-06
O95218	KEGG:04740	Olfactory transduction	-Infinity	7.63031e-09	2.16701e-06
P78344	KEGG:04740	Olfactory transduction	-4.45624	9.74455e-09	2.76745e-06
Q96I24	KEGG:04740	Olfactory transduction	-3.53365	4.61696e-08	1.31122e-05
P33240	KEGG:04740	Olfactory transduction	-Infinity	2.1529e-07	3.05711e-05
P50579	KEGG:04740	Olfactory transduction	-4.21102	2.56703e-07	3.64518e-05
Q8N302	KEGG:04740	Olfactory transduction	-4.24132	1.7099e-07	4.85611e-05
Q13595	KEGG:04740	Olfactory transduction	-Infinity	5.30526e-07	5.02232e-05
P49588	KEGG:04740	Olfactory transduction	-Infinity	3.22786e-07	9.16713e-05
Q9NYY8	KEGG:04740	Olfactory transduction	-4.13798	5.75969e-07	0.000163575
P46782	KEGG:04740	Olfactory transduction	-4.13263	9.32723e-07	0.000264893
Q12849	KEGG:04740	Olfactory transduction	-Infinity	2.57325e-06	0.000730804
Q8NC51	KEGG:04740	Olfactory transduction	-Infinity	8.92849e-06	0.00126784
Q16629	KEGG:04740	Olfactory transduction	-Infinity	9.19175e-06	0.00130523
O15226	KEGG:04740	Olfactory transduction	-3.8897	9.67554e-06	0.00137393
O00425	KEGG:04740	Olfactory transduction	-3.01228	2.40143e-05	0.00142573
P12956	KEGG:04740	Olfactory transduction	-3.65348	6.79689e-05	0.00643439
Q8IX01	KEGG:04740	Olfactory transduction	-Infinity	4.62495e-05	0.00656743
Q9UGY1	KEGG:04740	Olfactory transduction	-Infinity	7.09027e-05	0.00671212
Q9C0B1	KEGG:04740	Olfactory transduction	-Infinity	0.000110112	0.00781794
P10155	KEGG:04740	Olfactory transduction	-3.5002	0.000218534	0.0310318
Q15233	KEGG:04740	Olfactory transduction	-3.51624	0.000222205	0.0315531
Q5T1V6	KEGG:04740	Olfactory transduction	-3.4427	0.000321566	0.0456624
Q9NWH9	KEGG:04740	Olfactory transduction	-3.47582	0.000336329	0.0477588
Q6P2Q9	KEGG:04742	Taste transduction	-2.95674	3.89145e-07	6.501e-06
O00571	KEGG:04742	Taste transduction	-2.37197	2.75725e-05	0.000301177
Q8TB72	KEGG:04742	Taste transduction	-3.56308	0.000470806	0.00477532
O75533	KEGG:04742	Taste transduction	-1.99831	0.000672491	0.00518856
Q9NZI8	KEGG:04742	Taste transduction	-Infinity	0.000495422	0.00703499
Q6ZN17	KEGG:04742	Taste transduction	-2.73103	0.000872683	0.0082614
P16989	KEGG:04742	Taste transduction	-2.66752	0.00139018	0.0106706
Q9BRD0	KEGG:04742	Taste transduction	-3.4667	0.000760962	0.0120063
P53999	KEGG:04742	Taste transduction	-3.07262	0.0076202	0.0288552
Q15427	KEGG:04742	Taste transduction	-1.66971	0.00906649	0.0486363
Q6P2Q9	KEGG:04744	Phototransduction	-1.98711	0.00579757	0.0205814
Q969Z0	KEGG:04810	Regulation of actin cytoskeleton	0.8331	0.000523529	0.00782538
Q9NZB2	KEGG:04810	Regulation of actin cytoskeleton	0.692087	0.00385102	0.0280434
O75533	KEGG:04910	Insulin signaling pathway	0.788291	0.00150242	0.00948193
Q6P2Q9	KEGG:04911	Insulin secretion	-1.22031	0.000549919	0.00289216
O00571	KEGG:04911	Insulin secretion	-0.988497	0.00644626	0.0237758
Q9H0L4	KEGG:04912	GnRH signaling pathway	1.55758	8.47782e-05	0.00601925
O00571	KEGG:04913	Ovarian steroidogenesis	-1.35796	0.00731982	0.026055
Q6P2Q9	KEGG:04913	Ovarian steroidogenesis	-1.22812	0.00899722	0.0283912
Q8NHQ9	KEGG:04913	Ovarian steroidogenesis	-Infinity	0.00211979	0.035413
P16989	KEGG:04913	Ovarian steroidogenesis	-2.02244	0.00763677	0.0365593
Q6P2Q9	KEGG:04916	Melanogenesis	-0.764717	0.0174981	0.0496947
Q969Z0	KEGG:04919	Thyroid hormone signaling pathway	1.52776	4.36859e-07	2.48136e-05
O43251	KEGG:04919	Thyroid hormone signaling pathway	1.4074	1.91345e-05	0.00135855
Q9NZB2	KEGG:04919	Thyroid hormone signaling pathway	1.07921	0.00045657	0.00617457
O75533	KEGG:04919	Thyroid hormone signaling pathway	0.886854	0.00116639	0.00788699
Q9H0L4	KEGG:04919	Thyroid hormone signaling pathway	1.24491	0.000752985	0.0290498
P51116	KEGG:04919	Thyroid hormone signaling pathway	1.28734	0.00342363	0.0373966
Q15427	KEGG:04919	Thyroid hormone signaling pathway	0.762541	0.00582339	0.0393772
Q9NZI8	KEGG:04919	Thyroid hormone signaling pathway	0.880701	0.00591786	0.0480192
Q92900	KEGG:04920	Adipocytokine signaling pathway	1.28452	0.00238473	0.039839
O00571	KEGG:04921	Oxytocin signaling pathway	-0.683148	0.00722517	0.026055
Q15427	KEGG:04922	Glucagon signaling pathway	0.802575	0.00799071	0.0463135
Q6P2Q9	KEGG:04923	Regulation of lipolysis in adipocytes	-1.16114	0.0092838	0.0285673
Q9H0L4	KEGG:04925	Aldosterone synthesis and secretion	1.24789	0.0044878	0.0490206
Q15427	KEGG:04931	Insulin resistance	1.0111	0.000416257	0.00509506
Q969Z0	KEGG:04931	Insulin resistance	1.04722	0.00155177	0.0157394
Q9H0D6	KEGG:04931	Insulin resistance	1.12727	0.00160771	0.021524
O75533	KEGG:04931	Insulin resistance	0.788291	0.00488557	0.0251832
Q9NZB2	KEGG:04931	Insulin resistance	0.944023	0.00338483	0.0259808
Q15366	KEGG:04931	Insulin resistance	0.933577	0.0022591	0.0408863
Q13427	KEGG:04931	Insulin resistance	0.884603	0.00506213	0.0463756
Q71RC2	KEGG:04932	Non-alcoholic fatty liver disease (NAFLD)	1.91536	3.69246e-13	1.16518e-11
O00571	KEGG:04932	Non-alcoholic fatty liver disease (NAFLD)	1.46193	3.69833e-10	9.54841e-09
Q9NRR4	KEGG:04932	Non-alcoholic fatty liver disease (NAFLD)	1.88184	4.37207e-09	2.48334e-07
Q8TEQ6	KEGG:04932	Non-alcoholic fatty liver disease (NAFLD)	1.54027	2.1491e-07	7.62931e-06
P16989	KEGG:04932	Non-alcoholic fatty liver disease (NAFLD)	1.19511	1.44037e-06	2.92189e-05
P53999	KEGG:04932	Non-alcoholic fatty liver disease (NAFLD)	1.26248	3.42262e-06	4.86012e-05
Q7KZF4	KEGG:04932	Non-alcoholic fatty liver disease (NAFLD)	1.38371	4.06727e-06	9.62587e-05
Q8NHQ9	KEGG:04932	Non-alcoholic fatty liver disease (NAFLD)	1.25325	7.66719e-06	0.000272185
Q6P2Q9	KEGG:04932	Non-alcoholic fatty liver disease (NAFLD)	0.919781	7.69176e-05	0.000546115
Q9NZI8	KEGG:04932	Non-alcoholic fatty liver disease (NAFLD)	1.15948	2.52015e-05	0.000715722
Q8TB72	KEGG:04932	Non-alcoholic fatty liver disease (NAFLD)	1.03813	6.20136e-05	0.000926941
P26196	KEGG:04932	Non-alcoholic fatty liver disease (NAFLD)	1.15086	0.000103678	0.00245371
Q9Y6M1	KEGG:04932	Non-alcoholic fatty liver disease (NAFLD)	1.1923	0.00024049	0.00682992
Q9Y606	KEGG:04932	Non-alcoholic fatty liver disease (NAFLD)	4.0335	7.52386e-05	0.00712258
Q6ZN17	KEGG:04932	Non-alcoholic fatty liver disease (NAFLD)	0.797954	0.00184132	0.014941
Q9BRD0	KEGG:04932	Non-alcoholic fatty liver disease (NAFLD)	0.822056	0.0019638	0.0197223
Q15427	KEGG:04932	Non-alcoholic fatty liver disease (NAFLD)	0.698578	0.00479829	0.0349414
Q6P2Q9	KEGG:04940	Type I diabetes mellitus	-3.06511	6.25459e-06	6.34394e-05
P16989	KEGG:04940	Type I diabetes mellitus	-Infinity	0.000126274	0.0013793
O75533	KEGG:04940	Type I diabetes mellitus	-3.08207	0.000107046	0.00142204
O00571	KEGG:04940	Type I diabetes mellitus	-2.37979	0.000227581	0.00161582
P26368	KEGG:04940	Type I diabetes mellitus	-Infinity	0.000383693	0.00640994
Q13427	KEGG:04940	Type I diabetes mellitus	-Infinity	0.000641076	0.0107097
Q15427	KEGG:04940	Type I diabetes mellitus	-2.13104	0.00611641	0.0394786
Q969Z0	KEGG:04960	Aldosterone-regulated sodium reabsorption	1.50984	0.00492684	0.0350516
P26196	KEGG:04961	Endocrine and other factor-regulated calcium reabsorption	1.51719	0.00234233	0.0208058
P50579	KEGG:04961	Endocrine and other factor-regulated calcium reabsorption	2.15463	0.000902511	0.0268618
Q969Z0	KEGG:04961	Endocrine and other factor-regulated calcium reabsorption	1.32724	0.00582777	0.0384904
P51116	KEGG:04961	Endocrine and other factor-regulated calcium reabsorption	1.79548	0.0040298	0.0405439
Q9NZB2	KEGG:04962	Vasopressin-regulated water reabsorption	1.36155	0.00533354	0.0333691
Q6P2Q9	KEGG:04970	Salivary secretion	-1.2835	0.00027779	0.00164359
O00571	KEGG:04970	Salivary secretion	-0.86548	0.0142032	0.0453225
Q6P2Q9	KEGG:04971	Gastric acid secretion	-0.935579	0.0121056	0.0361894
O00571	KEGG:04972	Pancreatic secretion	-1.00684	0.00362007	0.0151191
Q6P2Q9	KEGG:04974	Protein digestion and absorption	-1.72407	3.39117e-06	3.85237e-05
O00571	KEGG:04974	Protein digestion and absorption	-1.61091	2.06345e-05	0.000234408
Q92945	KEGG:04974	Protein digestion and absorption	-Infinity	0.000308629	0.00730423
Q15427	KEGG:04974	Protein digestion and absorption	-1.46807	0.000915325	0.00999817
Q8TB72	KEGG:04974	Protein digestion and absorption	-1.72658	0.00163639	0.0119063
Q9BRD0	KEGG:04974	Protein digestion and absorption	-1.91031	0.000804148	0.0120199
Q15029	KEGG:04974	Protein digestion and absorption	-1.74042	0.0011038	0.0142491
P16989	KEGG:04974	Protein digestion and absorption	-1.41037	0.00371602	0.0202952
O75533	KEGG:04974	Protein digestion and absorption	-1.1186	0.00374046	0.0208292
O75533	KEGG:04975	Fat digestion and absorption	-2.00613	0.00318209	0.0184431
P16989	KEGG:04975	Fat digestion and absorption	-2.33822	0.0103153	0.0457743
O15371	KEGG:04978	Mineral absorption	3.18211	6.62348e-06	0.000940534
Q7KZF4	KEGG:04978	Mineral absorption	1.73497	0.000414943	0.00471376
Q71RC2	KEGG:05010	Alzheimer's disease	2.15323	1.44454e-18	6.83747e-17
P53999	KEGG:05010	Alzheimer's disease	1.59677	2.00459e-10	5.69304e-09
Q7KZF4	KEGG:05010	Alzheimer's disease	1.71812	2.07536e-10	1.1788e-08
O00571	KEGG:05010	Alzheimer's disease	1.365	6.06699e-10	1.43585e-08
Q8TEQ6	KEGG:05010	Alzheimer's disease	1.59826	1.1836e-08	5.60237e-07
P16989	KEGG:05010	Alzheimer's disease	1.19654	3.79997e-07	8.99325e-06
Q9NRR4	KEGG:05010	Alzheimer's disease	1.58865	6.25529e-07	2.96084e-05
Q8NHQ9	KEGG:05010	Alzheimer's disease	1.20049	7.34017e-06	0.000272185
Q6P2Q9	KEGG:05010	Alzheimer's disease	0.854629	0.000120167	0.00077562
O00425	KEGG:05010	Alzheimer's disease	1.65428	2.51009e-05	0.00142573
Q6ZN17	KEGG:05010	Alzheimer's disease	0.909219	0.000180108	0.00266077
Q9NZI8	KEGG:05010	Alzheimer's disease	0.963558	0.000266064	0.00444483
Q9Y606	KEGG:05010	Alzheimer's disease	3.88634	0.000110913	0.0078748
Q71RC2	KEGG:05012	Parkinson's disease	2.56827	2.7639e-23	2.61649e-21
P53999	KEGG:05012	Parkinson's disease	2.14442	1.00596e-16	4.08133e-15
Q7KZF4	KEGG:05012	Parkinson's disease	2.01422	1.38052e-12	1.96034e-10
Q8TEQ6	KEGG:05012	Parkinson's disease	2.02311	2.71264e-12	2.56796e-10
O00571	KEGG:05012	Parkinson's disease	1.6808	5.44585e-12	2.5777e-10
P16989	KEGG:05012	Parkinson's disease	1.6434	7.29966e-11	2.96158e-09
Q9NRR4	KEGG:05012	Parkinson's disease	2.00628	7.24246e-10	1.02843e-07
O00425	KEGG:05012	Parkinson's disease	1.92891	2.1295e-06	0.000201592
Q14527	KEGG:05012	Parkinson's disease	3.57013	1.79753e-06	0.000255249
Q6P2Q9	KEGG:05012	Parkinson's disease	0.983507	4.33195e-05	0.000323756
Q9NZI8	KEGG:05012	Parkinson's disease	1.1997	2.22708e-05	0.000702766
Q6ZN17	KEGG:05012	Parkinson's disease	1.07633	2.95838e-05	0.0007638
Q8NHQ9	KEGG:05012	Parkinson's disease	1.17996	6.7078e-05	0.00211668
Q9Y606	KEGG:05012	Parkinson's disease	4.13372	5.77401e-05	0.00712258
P26196	KEGG:05012	Parkinson's disease	0.990928	0.00143949	0.0166232
Q13825	KEGG:05012	Parkinson's disease	3.78516	0.000166629	0.0236614
P49588	KEGG:05012	Parkinson's disease	1.63114	0.000204754	0.0290751
Q71RC2	KEGG:05016	Huntington's disease	2.22772	7.68781e-23	5.45834e-21
P53999	KEGG:05016	Huntington's disease	1.99866	3.20833e-19	2.27792e-17
O00571	KEGG:05016	Huntington's disease	1.62243	6.08866e-15	3.45836e-13
P16989	KEGG:05016	Huntington's disease	1.58839	1.65291e-13	9.3885e-12
Q8TEQ6	KEGG:05016	Huntington's disease	1.67551	9.13483e-11	5.18859e-09
Q9NRR4	KEGG:05016	Huntington's disease	1.80998	2.85062e-10	8.09577e-08
Q7KZF4	KEGG:05016	Huntington's disease	1.49199	9.19021e-09	2.90002e-07
Q8NHQ9	KEGG:05016	Huntington's disease	1.33987	4.93667e-08	2.80403e-06
Q6P2Q9	KEGG:05016	Huntington's disease	1.04766	3.31049e-07	5.87612e-06
Q9NZI8	KEGG:05016	Huntington's disease	1.10294	5.08715e-06	0.000240792
Q6ZN17	KEGG:05016	Huntington's disease	0.993866	7.23576e-06	0.000293565
Q8TB72	KEGG:05016	Huntington's disease	0.990579	1.6178e-05	0.000311475
P26196	KEGG:05016	Huntington's disease	1.1769	6.85297e-06	0.000324374
Q9Y606	KEGG:05016	Huntington's disease	3.68281	0.000189433	0.0107598
Q9Y6M1	KEGG:05016	Huntington's disease	1.01088	0.000740592	0.0150234
O00425	KEGG:05016	Huntington's disease	1.34567	0.000479539	0.0151321
Q06787	KEGG:05016	Huntington's disease	0.995009	0.000906963	0.0151516
Q15427	KEGG:05016	Huntington's disease	0.674668	0.0019726	0.0186739
P51116	KEGG:05016	Huntington's disease	1.11405	0.00126704	0.018939
Q9BQ67	KEGG:05016	Huntington's disease	0.830271	0.00128997	0.0228969
P50579	KEGG:05016	Huntington's disease	1.23674	0.000989755	0.0268618
Q9Y5K5	KEGG:05016	Huntington's disease	0.878744	0.00152446	0.0288632
P31483	KEGG:05020	Prion diseases	1.69452	0.00183778	0.0267894
P26196	KEGG:05020	Prion diseases	1.58229	0.00568182	0.0414534
Q6P2Q9	KEGG:05030	Cocaine addiction	-1.36562	0.00505102	0.0183909
O00571	KEGG:05032	Morphine addiction	-1.19023	0.000898162	0.00447505
Q6P2Q9	KEGG:05032	Morphine addiction	-1.13911	0.00109654	0.00527824
Q6P2Q9	KEGG:05033	Nicotine addiction	-Infinity	1.92834e-09	7.82353e-08
O00571	KEGG:05033	Nicotine addiction	-2.79483	4.64427e-05	0.000462414
Q6ZN17	KEGG:05033	Nicotine addiction	-Infinity	0.000120305	0.00189815
P16989	KEGG:05033	Nicotine addiction	-Infinity	0.000217886	0.00213378
Q15427	KEGG:05033	Nicotine addiction	-3.75347	0.000171713	0.00270925
O75533	KEGG:05033	Nicotine addiction	-2.42116	0.000820269	0.00582391
Q15029	KEGG:05033	Nicotine addiction	-Infinity	0.000364216	0.00879216
P26368	KEGG:05033	Nicotine addiction	-Infinity	0.000615715	0.00920331
Q9BRD0	KEGG:05033	Nicotine addiction	-Infinity	0.000615182	0.0109195
P53999	KEGG:05033	Nicotine addiction	-Infinity	0.00284977	0.0141989
Q13427	KEGG:05033	Nicotine addiction	-Infinity	0.00104273	0.0155861
Q8TB72	KEGG:05033	Nicotine addiction	-3.20463	0.00386157	0.0215036
Q15366	KEGG:05033	Nicotine addiction	-3.21432	0.00387486	0.0408863
P31483	KEGG:05033	Nicotine addiction	-Infinity	0.00457479	0.0499708
Q14493	KEGG:05034	Alcoholism	5.05323	2.47675e-34	3.51698e-32
Q8TEQ6	KEGG:05034	Alcoholism	1.58863	1.62844e-07	6.60683e-06
P62280	KEGG:05034	Alcoholism	3.40641	4.03168e-06	0.000572499
P53999	KEGG:05034	Alcoholism	1.12872	6.37363e-05	0.000670411
P50579	KEGG:05034	Alcoholism	1.71067	1.73348e-05	0.00120834
O15371	KEGG:05034	Alcoholism	2.13805	3.06204e-05	0.00289873
Q7KZF4	KEGG:05034	Alcoholism	1.13707	0.000401545	0.00471376
P16989	KEGG:05034	Alcoholism	0.84139	0.00168667	0.0122824
Q9NRR4	KEGG:05034	Alcoholism	1.23882	0.000640365	0.0202071
Q6P2Q9	KEGG:05034	Alcoholism	-0.648307	0.0126555	0.0370531
Q8TB72	KEGG:05100	Bacterial invasion of epithelial cells	1.60161	3.55803e-06	0.000101048
Q969Z0	KEGG:05100	Bacterial invasion of epithelial cells	1.45325	7.88956e-05	0.00150646
Q9Y6M1	KEGG:05100	Bacterial invasion of epithelial cells	1.69177	4.62564e-05	0.0016421
Q9NZB2	KEGG:05100	Bacterial invasion of epithelial cells	1.4336	0.000100214	0.00214345
Q9NZI8	KEGG:05100	Bacterial invasion of epithelial cells	1.31818	0.000371978	0.0055601
Q6ZN17	KEGG:05100	Bacterial invasion of epithelial cells	1.17586	0.000744393	0.00755027
Q6P2Q9	KEGG:05100	Bacterial invasion of epithelial cells	1.00224	0.00243089	0.0103041
Q9H0D6	KEGG:05100	Bacterial invasion of epithelial cells	1.31863	0.00135416	0.0202412
O75533	KEGG:05100	Bacterial invasion of epithelial cells	0.946988	0.00431975	0.0235925
Q13148	KEGG:05100	Bacterial invasion of epithelial cells	1.37392	0.00100311	0.0237404
P53999	KEGG:05100	Bacterial invasion of epithelial cells	1.01052	0.00917809	0.0342971
P31483	KEGG:05100	Bacterial invasion of epithelial cells	1.16745	0.00266279	0.0343742
P26196	KEGG:05100	Bacterial invasion of epithelial cells	1.1434	0.00460905	0.0373991
P51116	KEGG:05100	Bacterial invasion of epithelial cells	1.45285	0.00414005	0.0405439
Q9H0L4	KEGG:05100	Bacterial invasion of epithelial cells	1.29229	0.00374354	0.0425266
P31483	KEGG:05110	Vibrio cholerae infection	2.2987	9.30303e-08	5.28412e-06
O00571	KEGG:05110	Vibrio cholerae infection	1.87149	6.53341e-06	9.27745e-05
Q71RC2	KEGG:05110	Vibrio cholerae infection	2.03483	6.11035e-06	0.000123953
Q7KZF4	KEGG:05110	Vibrio cholerae infection	1.96715	3.56806e-05	0.000596076
P26196	KEGG:05110	Vibrio cholerae infection	1.8624	5.48339e-05	0.00166287
P53999	KEGG:05110	Vibrio cholerae infection	1.6537	0.000203179	0.00169714
O75533	KEGG:05110	Vibrio cholerae infection	1.42572	0.000399271	0.00398487
Q8TB72	KEGG:05110	Vibrio cholerae infection	1.5189	0.000509466	0.0047874
Q6ZN17	KEGG:05110	Vibrio cholerae infection	1.43622	0.000557245	0.00608683
Q92900	KEGG:05110	Vibrio cholerae infection	1.62242	0.000599733	0.0113549
Q9Y6M1	KEGG:05110	Vibrio cholerae infection	1.76577	0.000485062	0.0117461
Q8NHQ9	KEGG:05110	Vibrio cholerae infection	1.58158	0.000588877	0.0119458
P50579	KEGG:05110	Vibrio cholerae infection	2.18369	0.000381452	0.0135415
P16989	KEGG:05110	Vibrio cholerae infection	1.26911	0.00291278	0.0176006
Q13148	KEGG:05110	Vibrio cholerae infection	1.69416	0.000523311	0.0182659
Q15427	KEGG:05110	Vibrio cholerae infection	1.19751	0.00369361	0.0308525
Q8NC51	KEGG:05110	Vibrio cholerae infection	2.38779	0.000666449	0.0315453
Q9NZB2	KEGG:05110	Vibrio cholerae infection	1.29116	0.00550674	0.0333691
O00571	KEGG:05120	Epithelial cell signaling in Helicobacter pylori infection	1.1707	0.000862267	0.00437293
P26196	KEGG:05120	Epithelial cell signaling in Helicobacter pylori infection	1.43029	0.000844217	0.011417
Q8TB72	KEGG:05120	Epithelial cell signaling in Helicobacter pylori infection	1.11249	0.00456549	0.0244641
P53999	KEGG:05130	Pathogenic Escherichia coli infection	1.98627	2.7405e-06	4.32389e-05
Q6ZN17	KEGG:05130	Pathogenic Escherichia coli infection	1.51445	0.000187378	0.00266077
O00571	KEGG:05130	Pathogenic Escherichia coli infection	1.3061	0.000985541	0.00482575
P50579	KEGG:05130	Pathogenic Escherichia coli infection	2.2701	0.000118213	0.00504951
Q8TB72	KEGG:05130	Pathogenic Escherichia coli infection	1.38563	0.000854004	0.00713345
Q8NC51	KEGG:05130	Pathogenic Escherichia coli infection	2.5177	0.000158547	0.0150091
Q06787	KEGG:05130	Pathogenic Escherichia coli infection	1.60437	0.00168637	0.020823
Q9Y6M1	KEGG:05130	Pathogenic Escherichia coli infection	1.50943	0.00280638	0.041948
Q9NZB2	KEGG:05130	Pathogenic Escherichia coli infection	1.17568	0.00801404	0.0455198
Q15029	KEGG:05131	Shigellosis	1.32997	0.0006288	0.00992107
Q9NZB2	KEGG:05131	Shigellosis	1.32358	0.00130247	0.0132108
Q8TB72	KEGG:05131	Shigellosis	1.14789	0.00357332	0.0207107
O00571	KEGG:05131	Shigellosis	1.01024	0.00564573	0.0213785
Q6P2Q9	KEGG:05131	Shigellosis	0.960423	0.00971654	0.0293564
Q15366	KEGG:05131	Shigellosis	1.13819	0.00372338	0.0408863
Q15427	KEGG:05131	Shigellosis	0.98444	0.00907649	0.0486363
P51116	KEGG:05132	Salmonella infection	1.49592	0.00224347	0.0287453
Q6P2Q9	KEGG:05140	Leishmaniasis	-1.13007	0.00427812	0.0159867
P53999	KEGG:05140	Leishmaniasis	-1.8882	0.0144191	0.0499393
Q13427	KEGG:05144	Malaria	-3.28433	0.00186236	0.0211564
Q6P2Q9	KEGG:05144	Malaria	-1.32815	0.00722064	0.0250081
Q8TB72	KEGG:05144	Malaria	-2.44278	0.00497298	0.0253952
O75533	KEGG:05144	Malaria	-1.60403	0.00664902	0.0320055
O00571	KEGG:05146	Amoebiasis	-1.05616	0.00113476	0.00546223
Q8TB72	KEGG:05150	Staphylococcus aureus infection	-3.59165	0.000303082	0.00344301
O75533	KEGG:05150	Staphylococcus aureus infection	-2.02933	0.000675974	0.00518856
O00571	KEGG:05150	Staphylococcus aureus infection	-1.42667	0.00528736	0.020292
P26368	KEGG:05150	Staphylococcus aureus infection	-2.46815	0.00353568	0.0338454
Q969Z0	KEGG:05150	Staphylococcus aureus infection	-3.10814	0.00483605	0.0350516
Q6P2Q9	KEGG:05150	Staphylococcus aureus infection	-1.13911	0.0149475	0.0428796
P53999	KEGG:05160	Hepatitis C	-1.40604	0.0038641	0.017085
Q8TB72	KEGG:05161	Hepatitis B	1.12472	1.64511e-05	0.000311475
Q92900	KEGG:05161	Hepatitis B	1.19226	6.84741e-05	0.00184973
Q9NZB2	KEGG:05161	Hepatitis B	1.09071	0.000105663	0.00214345
Q9H0L4	KEGG:05161	Hepatitis B	1.23339	0.000165304	0.00938926
P26196	KEGG:05161	Hepatitis B	1.05873	0.000632441	0.00952873
Q13148	KEGG:05161	Hepatitis B	1.11007	0.00046083	0.0182659
Q9H0D6	KEGG:05161	Hepatitis B	0.991981	0.00166735	0.021524
O75533	KEGG:05161	Hepatitis B	0.667275	0.00631407	0.0309171
Q8TB72	KEGG:05166	HTLV-I infection	0.9351	3.18739e-06	0.000101048
P26196	KEGG:05166	HTLV-I infection	0.78182	0.00103893	0.0133359
Q9NZI8	KEGG:05166	HTLV-I infection	0.670876	0.00233133	0.0231454
Q9H0D6	KEGG:05166	HTLV-I infection	0.764241	0.00250253	0.0262462
Q15366	KEGG:05166	HTLV-I infection	0.596301	0.00360554	0.0408863
Q15427	KEGG:05166	HTLV-I infection	0.515054	0.00700088	0.0432228
Q8TB72	KEGG:05168	Herpes simplex infection	0.680239	0.00538494	0.0268302
Q6P2Q9	KEGG:05169	Epstein-Barr virus infection	0.949326	2.92922e-06	3.46624e-05
O00571	KEGG:05169	Epstein-Barr virus infection	0.917128	7.81196e-06	0.000100845
Q8TB72	KEGG:05169	Epstein-Barr virus infection	1.04786	3.37176e-06	0.000101048
P16989	KEGG:05169	Epstein-Barr virus infection	0.947185	2.27879e-05	0.00035642
Q9Y5K5	KEGG:05169	Epstein-Barr virus infection	1.11952	2.43584e-05	0.000691777
Q969S3	KEGG:05169	Epstein-Barr virus infection	1.11899	3.76591e-05	0.00106952
Q15029	KEGG:05169	Epstein-Barr virus infection	0.865303	0.000157069	0.0049564
P53999	KEGG:05169	Epstein-Barr virus infection	0.805701	0.00135386	0.00784685
P51116	KEGG:05169	Epstein-Barr virus infection	1.2229	0.00037471	0.00886813
P26196	KEGG:05169	Epstein-Barr virus infection	0.922364	0.000479787	0.00908396
Q9NZB2	KEGG:05169	Epstein-Barr virus infection	0.817225	0.000892593	0.0105624
Q9BRD0	KEGG:05169	Epstein-Barr virus infection	0.79864	0.000684674	0.0114381
Q6ZN17	KEGG:05169	Epstein-Barr virus infection	0.716389	0.00145935	0.0125592
Q15427	KEGG:05169	Epstein-Barr virus infection	0.69299	0.00124969	0.0126754
Q9NZI8	KEGG:05169	Epstein-Barr virus infection	0.790208	0.00156823	0.0185573
Q06787	KEGG:05169	Epstein-Barr virus infection	0.960244	0.001548	0.020823
Q9BQ67	KEGG:05169	Epstein-Barr virus infection	0.792796	0.00205768	0.028699
O75533	KEGG:05169	Epstein-Barr virus infection	0.551251	0.00939994	0.0404482
Q96T37	KEGG:05169	Epstein-Barr virus infection	0.779206	0.00335471	0.0461142
Q9NZB2	KEGG:05200	Pathways in cancer	0.580453	0.000962039	0.0109288
Q969Z0	KEGG:05200	Pathways in cancer	0.573328	0.00153029	0.0157394
O75533	KEGG:05200	Pathways in cancer	0.431457	0.00341581	0.0194018
Q96I24	KEGG:05200	Pathways in cancer	0.827411	0.00129605	0.0242886
P35269	KEGG:05200	Pathways in cancer	0.745524	0.000509192	0.0308326
Q9H0L4	KEGG:05200	Pathways in cancer	0.682864	0.00173566	0.0342229
Q9H0D6	KEGG:05200	Pathways in cancer	0.585455	0.00412969	0.0355404
[truncated: 12,662 more rows]

## Sheet: Table S2
Table S2. Overlap between catRAPID predicted and eCLIP detected protein-RNA interactions for 74 RBPs. The statistical assessment was performed using a Fisher’s Exact Test followed by Benjamini-Hochberg multiple testing correction. Statistically significant overlaps are highlighted in pale yellow. The number of representative mRNAs present in both catRAPID predictions and eCLIP dataset was used as…
RBP	catRAPID interactions	eCLIP interactions	Common interactions	Odd ratio	P-value	Corrected P-value
BUD13	5028	2102	1356	3.97	1.66e-178	1.21e-176
DDX3X	2779	4273	1498	3.38	1.42e-169	5.18e-168
DDX55	3868	1355	779	3.51	7e-102	1.7e-100
LARP4	3983	1370	793	3.46	1.24e-100	2.27e-99
GTF2F1	3748	1076	581	2.98	3.07e-63	4.48e-62
SF3A3	3152	1544	678	2.54	1.99e-59	2.43e-58
IGF2BP2	4812	955	557	2.64	1.19e-46	1.24e-45
LIN28B	2920	2167	774	2.08	7.57e-45	6.91e-44
SUB1	3651	1392	640	2.27	2.82e-44	2.29e-43
YBX3	2255	2326	674	2.07	1.9e-40	1.39e-39
TBRG4	2633	1763	614	2.12	1.61e-39	1.07e-38
DKC1	5157	638	397	2.78	1.1e-35	6.7e-35
IGF2BP1	4030	1564	706	1.99	3.08e-35	1.73e-34
HNRNPM	4262	1207	596	2.14	3.75e-35	1.96e-34
TIA1	2993	1435	556	2.08	3.66e-34	1.78e-33
PCBP2	2079	2346	606	1.9	5.76e-30	2.63e-29
XRCC6	5242	312	205	3.05	9.52e-22	4.09e-21
UCHL5	3140	1304	485	1.79	1.29e-20	5.25e-20
NKRF	4370	401	225	2.48	5.66e-19	2.17e-18
FASTKD2	4442	443	241	2.28	1.94e-17	7.09e-17
IGF2BP3	4614	365	206	2.36	7.04e-16	2.45e-15
PTBP1	3601	1711	622	1.54	4.75e-15	1.58e-14
QKI	3577	1454	538	1.55	7.84e-14	2.49e-13
NCBP2	2192	1273	353	1.67	9.02e-14	2.74e-13
NOL12	3924	245	135	2.6	1.68e-13	4.9e-13
DDX6	1871	1202	300	1.7	7.37e-13	2.07e-12
METAP2	1439	388	100	2.08	4.99e-09	1.35e-08
U2AF2	1565	2101	371	1.44	2.26e-08	5.9e-08
CSTF2T	1688	1035	227	1.54	9.91e-08	2.5e-07
AKAP8L	2373	325	113	1.89	1.45e-07	3.53e-07
GRWD1	834	1608	183	1.58	3.23e-07	7.61e-07
FMR1	2647	899	264	1.4	1.01e-05	2.31e-05
KHSRP	3617	1093	381	1.33	1.61e-05	3.55e-05
SFPQ	3867	71	40	2.71	2.67e-05	5.73e-05
U2AF1	3478	638	232	1.41	3.54e-05	7.39e-05
NONO	2283	331	102	1.64	5.04e-05	0.0001
HNRNPC	1289	582	104	1.47	0.00052	0.001
CDC40	2419	147	49	1.69	0.0024	0.0047
LARP7	4399	173	78	1.53	0.0041	0.0077
TARDBP	1475	1134	189	1.25	0.0058	0.011
RPS11	2787	37	17	2.46	0.0061	0.011
ZNF622	486	1263	82	1.38	0.0073	0.013
FXR2	1577	548	106	1.31	0.011	0.018
SRSF9	1154	228	40	1.53	0.013	0.021
GNL3	4476	41	22	2.09	0.014	0.023
MTPAP	3601	120	48	1.51	0.019	0.03
YWHAG	1831	35	12	2.3	0.02	0.03
TRA2A	2081	430	103	1.28	0.021	0.032
HNRNPK	499	988	66	1.33	0.025	0.038
SF3B4	119	2986	41	1.43	0.042	0.061
BCCIP	3380	85	32	1.45	0.065	0.092
CPSF6	3308	195	66	1.27	0.072	0.101
SRSF1	418	720	41	1.29	0.084	0.116
FKBP4	1238	117	21	1.44	0.087	0.116
EWSR1	863	236	29	1.35	0.088	0.116
SERBP1	858	268	32	1.32	0.094	0.122
SRSF7	1336	314	51	1.21	0.126	0.162
SMNDC1	1235	592	84	1.15	0.135	0.17
FXR1	1370	100	18	1.3	0.189	0.234
ZRANB2	1546	489	83	1.12	0.193	0.234
CSTF2	1266	471	68	1.13	0.198	0.238
RBM22	134	1237	21	1.23	0.229	0.27
RBFOX2	677	1294	95	1.09	0.236	0.273
GRSF1	263	332	12	1.2	0.316	0.36
PPIL4	1785	12	3	1.5	0.376	0.423
RPS5	1315	467	64	1.02	0.467	0.516
KHDRBS1	73	86	1	1.31	0.539	0.587
SBDS	1112	17	2	0.96	0.63	0.676
EIF3D	1861	200	35	0.93	0.673	0.712
SLBP	1180	73	6	0.61	0.916	0.956
HNRNPA1	681	33	1	0.37	0.932	0.958
NPM1	2012	31	2	0.28	0.991	0.991
FUBP3	1741	536	75	0.78	0.978	0.991
PUS1	455	20	0	0	1	1

## Sheet: Table S3
Table S3. Predicted functional landscape including 713 RBPs and 300 Fus based on the protein-RNA interactions generated by the catRAPID omics algorithm. For every RBP-FU pair the ratio of interacting/non interacting coding is reported together with the Fisher's Exact test P-value and BH-corrected P-value.
RBP UniprotKB AC	FU ID	FU name	Ratio	P-value	BH-corrected P-value
Q86WX3	7	7	2.71177	4.09239e-06	0.00337623
P37108	7	7	2.39077	9.41662e-06	0.00776871
P62310	7	7	2.23512	3.07958e-05	0.0127032
P63165	7	7	2.50411	2.3579e-05	0.0194527
O95777	7	7	2.20301	5.40612e-05	0.0223002
Q8N5K1	7	7	2.3368	2.93403e-05	0.0242057
Q8TBZ6	7	7	2.09233	6.11472e-05	0.0252232
P55769	7	7	2.30668	5.26149e-05	0.0260109
P61956	7	7	2.32895	0.000103207	0.0283818
Q9Y333	7	7	2.61326	4.1568e-05	0.028425
Q9P258	7	7	2.75937	6.91908e-05	0.036121
Q8WU43	7	7	2.37313	9.81997e-05	0.0405074
P25398	7	7	2.3107	5.23531e-05	0.0431913
Q9H9Y2	7	7	2.14146	0.000217855	0.0449326
Q8WVM0	7	7	2.10025	0.000236601	0.0487989
Q9BSH4	12	12	3.46005	8.35942e-06	0.00344826
O95864	12	12	3.23651	4.42612e-05	0.0052165
Q9Y6G3	12	12	3.67275	2.60774e-05	0.0111433
Q8N5P1	12	12	3.32175	6.34202e-05	0.0134423
Q92879	12	12	2.96664	0.000148367	0.0204004
Q5JVS0	12	12	3.00527	0.000125164	0.020652
Q8WU90	12	12	3.00028	8.2885e-05	0.0227934
Q8NBS9	12	12	2.92659	9.56319e-05	0.0262988
Q16630	12	12	3.36576	0.000144023	0.0293485
P84077	12	12	3.60166	3.93169e-05	0.0295474
Q9Y3C1	12	12	3.58511	4.32046e-05	0.0356438
P62495	12	12	2.79517	0.000311471	0.0422425
P26368	12	12	2.83768	0.000149072	0.0429307
Q9Y3D5	12	12	3.42428	0.000105341	0.0435001
Q9BYD3	12	12	2.90191	0.000112886	0.0465653
P25705	13	13	2.80608	6.50018e-08	2.68133e-05
O15446	13	13	2.34118	1.98105e-06	0.00054479
P49590	13	13	2.30592	2.50913e-06	0.00069001
Q13064	13	13	2.32109	3.66465e-06	0.00151167
Q9Y5J1	13	13	2.3627	4.69329e-06	0.00193598
Q13425	13	13	2.37226	4.50394e-06	0.00371575
P30101	13	13	2.08346	1.70558e-05	0.00469036
P50991	13	13	2.0373	3.78263e-05	0.00520111
Q9Y3I0	13	13	2.06638	1.90911e-05	0.00525006
P35637	13	13	2.34253	1.3592e-05	0.0056067
Q9NZI8	13	13	2.46679	7.64255e-06	0.00578353
Q9NUL7	13	13	2.28591	1.18162e-05	0.00974834
Q9NY61	13	13	2.16046	3.24127e-05	0.0117959
P15170	13	13	1.98009	6.20577e-05	0.0127994
Q8N1G4	13	13	2.32898	3.31279e-05	0.0136652
P08621	13	13	2.08594	1.8044e-05	0.0148863
Q9H0G5	13	13	2.15253	7.18715e-05	0.0165493
Q9UK59	13	13	2.04566	6.22856e-05	0.0171285
O95793	13	13	2.0813	7.06273e-05	0.0172952
Q86XZ4	13	13	1.99773	7.6206e-05	0.0238965
P61011	13	13	2.01797	6.89154e-05	0.028808
Q9BVI4	13	13	1.9562	0.00017484	0.0360608
P26599	13	13	1.84272	0.000263935	0.036291
Q02252	13	13	2.40158	0.000189288	0.0390406
Q9Y6M1	13	13	2.53052	9.60554e-05	0.0396228
Q8TED0	13	13	1.91703	0.000159185	0.0433425
P14618	13	13	1.81368	0.000285545	0.047115
O95864	18	18	2.30363	0.000115372	0.0118978
Q8N5P1	18	18	2.33068	0.000311297	0.0166047
Q8NBS9	18	18	2.00905	0.000161537	0.0325067
P62495	18	18	2.0582	0.000300438	0.0422425
Q9BSH4	19	19	3.26741	1.61177e-05	0.00443236
Q15287	19	19	3.19048	1.56022e-05	0.0128718
P35637	19	19	4.14989	7.81762e-05	0.0128991
Q8N5P1	19	19	3.16974	0.000101138	0.0134423
Q13868	19	19	2.98559	4.65558e-05	0.0139766
Q86SE5	19	19	2.94545	7.99473e-05	0.0164891
P29084	19	19	3.07606	4.21695e-05	0.0173949
Q5JVS0	19	19	2.83535	0.000213566	0.022024
Q92879	19	19	2.79672	0.000252509	0.02604
O60812	19	19	2.87985	8.05205e-05	0.0320677
P84077	19	19	3.0167	0.000147302	0.040508
O43709	19	19	2.96376	5.2181e-05	0.0430493
O95864	19	19	2.72194	0.000598593	0.0493839
Q9UHC7	31	31	2.2484	5.81715e-06	0.00479915
Q9H074	31	31	2.07719	1.32181e-05	0.010905
P22087	32	32	5.2887	4.50474e-07	0.000371641
Q9UBV8	32	32	4.84627	9.07303e-06	0.00748525
Q8NAF0	32	32	4.69577	3.81511e-05	0.0157373
O00567	34	34	1.00505	0.000160223	0.0264368
P55769	40	40	2.89165	6.30567e-05	0.0260109
P00338	40	40	2.36646	0.000102419	0.0281653
Q02252	40	40	3.97274	7.37694e-05	0.0304299
O75817	40	40	2.55164	0.000155406	0.0397414
Q8WU43	40	40	3.29452	4.9454e-05	0.0405074
O43390	40	40	2.18767	0.000149291	0.0410549
Q969S3	41	41	3.20477	5.37608e-07	0.000443527
P55084	41	41	2.94392	2.87814e-06	0.00237446
P56270	41	41	2.92859	1.67934e-05	0.00692727
P20073	41	41	2.747	4.32171e-05	0.0118847
Q9NQ55	41	41	2.56553	2.93175e-05	0.0152998
Q9UHC7	41	41	2.29748	5.77112e-05	0.0238059
P50454	41	41	2.5944	4.69106e-05	0.0383372
O00567	58	58	1.80601	0.000313575	0.0431165
P50991	61	61	-Infinity	1.68917e-05	0.00278713
O00571	61	61	-Infinity	7.79219e-05	0.0160714
P07900	61	61	-3.48795	2.24541e-05	0.0185246
Q17RY0	61	61	-4.13179	2.97072e-05	0.0245085
O76094	61	61	-Infinity	7.61473e-05	0.0314108
P31948	61	61	-Infinity	7.96528e-05	0.0328568
O43823	61	61	-Infinity	0.00018502	0.0381603
P51513	61	61	-Infinity	0.00016804	0.0384156
Q9H6T0	61	61	-Infinity	0.0001688	0.0464201
Q9H8H0	61	61	-2.77775	0.000229988	0.0474349
Q13823	61	61	-Infinity	0.000188127	0.0499254
P00338	103	103	-2.66329	0.000310642	0.0462852
Q9H074	105	105	2.3285	5.42604e-05	0.0149216
P20073	105	105	2.72146	0.000127923	0.026384
O15347	110	110	3.03236	5.0707e-06	0.00418333
P30405	110	110	2.44012	5.17399e-05	0.0426854
P83881	110	110	2.47098	0.000115371	0.0475906
Q9H9Y2	114	114	-4.36104	1.42825e-05	0.0117831
P09001	114	114	-Infinity	3.321e-05	0.0273983
Q9NUK0	114	114	-Infinity	4.46691e-05	0.036852
O75817	114	114	-4.05938	0.000144584	0.0397414
Q96PU8	114	114	-Infinity	4.8433e-05	0.0399572
Q9H9L3	114	114	-3.42626	0.000109397	0.0451263
Q8WVM0	114	114	-3.31479	0.000147451	0.0487989
Q9BSH4	115	115	3.41941	2.98391e-06	0.00246173
Q86SE5	115	115	3.09746	1.80199e-05	0.013275
P07910	115	115	2.84922	6.75901e-05	0.0278809
Q8N5P1	115	115	2.68432	0.00120763	0.0474426
P48444	127	127	-2.50241	0.000122024	0.0251675
Q9UHX1	127	127	-2.50861	0.000119355	0.0273268
P49591	127	127	-2.52725	0.000112508	0.0309396
Q9H972	135	135	1.99258	4.83118e-06	0.00199286
P05141	135	135	2.10687	5.77128e-06	0.0047613
Q5T160	135	135	1.97661	6.64456e-06	0.00548176
Q96D46	135	135	1.77493	4.49742e-05	0.0123679
Q13868	135	135	1.88606	5.08242e-05	0.0139766
P29084	135	135	2.04815	2.81053e-05	0.0173949
Q16630	135	135	1.70525	0.000175743	0.0293485
Q15287	135	135	1.81793	0.000155291	0.0320288
O60812	135	135	1.78032	0.00011661	0.0320677
P31948	135	135	1.77847	5.19437e-05	0.0328568
Q9NVV4	135	135	1.72424	0.000224576	0.0463187
Q8N5P1	135	135	1.87696	0.00112803	0.0465312
Q96K80	139	139	4.3174	4.59277e-07	0.000378904
Q9UNW9	139	139	4.0324	1.67608e-06	0.00138277
P22087	139	139	3.81066	4.5115e-06	0.00186099
Q15654	139	139	3.81536	4.41848e-06	0.00364525
P20073	139	139	3.38443	1.05534e-05	0.00435327
P61619	139	139	3.50836	1.69295e-05	0.0139669
O43818	139	139	3.38539	2.86998e-05	0.0236774
Q9BTD8	139	139	3.33595	3.54209e-05	0.0292222
Q96I24	145	145	2.79193	6.33481e-09	5.22622e-06
Q86W50	145	145	2.77186	2.54431e-08	2.09905e-05
P09960	145	145	2.46725	2.81319e-07	0.000116044
Q15942	145	145	2.50236	1.62084e-07	0.000133719
Q8NAF0	145	145	2.46926	2.41266e-07	0.000199044
Q7Z739	145	145	2.51435	2.96212e-07	0.000244375
P04003	145	145	2.42762	3.76284e-07	0.000310434
P09622	145	145	2.4093	4.33562e-07	0.000357688
Q8NDF8	145	145	2.40658	4.46007e-07	0.000367956
Q9ULX6	145	145	2.34871	9.87491e-07	0.00081468
Q7Z5Q1	145	145	2.46653	1.36659e-06	0.00112744
Q9H6T0	145	145	2.32893	1.78239e-06	0.00147047
P50991	145	145	2.17481	1.27101e-05	0.00278713
P11940	145	145	2.18209	4.20815e-06	0.00347172
P23246	145	145	2.4906	1.0006e-05	0.00412747
Q9H7E2	145	145	2.21921	5.079e-06	0.00419017
P30101	145	145	2.22097	1.07814e-05	0.00444733
O95758	145	145	2.24783	6.10919e-06	0.00504008
Q86TG7	145	145	2.24188	6.19108e-06	0.00510764
Q8N8A6	145	145	2.16871	6.3176e-06	0.00521202
Q969Z0	145	145	2.16262	6.66614e-06	0.00549956
O00571	145	145	2.2034	7.18088e-06	0.00592423
Q16630	145	145	2.24646	8.20937e-06	0.00677273
P19338	145	145	2.31949	8.29808e-06	0.00684592
P53597	145	145	-2.79498	8.97128e-06	0.00740131
P15311	145	145	2.21254	1.6067e-05	0.00744899
Q9NVP1	145	145	2.15282	9.91729e-06	0.00818177
Q8IWZ8	145	145	2.28475	1.01212e-05	0.00835
Q9HBE1	145	145	2.08669	1.29287e-05	0.0106662
Q9BWE0	145	145	2.07328	1.50993e-05	0.012457
P52758	145	145	-2.98661	1.5356e-05	0.0126687
Q96EY7	145	145	2.07232	1.77558e-05	0.0146485
P10809	145	145	2.04485	5.58419e-05	0.0164301
P35241	145	145	2.13072	4.10572e-05	0.0169361
Q9NQ94	145	145	2.12388	4.13441e-05	0.0170544
O95793	145	145	2.03399	0.000117783	0.0172952
Q9NS39	145	145	2.04115	2.13329e-05	0.0175996
Q9NUL3	145	145	2.00137	4.4761e-05	0.0184639
P38646	145	145	2.03523	2.3142e-05	0.0190921
P67809	145	145	-2.5692	4.7336e-05	0.0195261
O75817	145	145	-2.38696	2.41669e-05	0.0199377
Q14739	145	145	2.06191	2.43163e-05	0.020061
Q13823	145	145	2.0426	2.57126e-05	0.0212129
Q15061	145	145	1.93344	5.50501e-05	0.0227082
Q07065	145	145	2.05457	2.75938e-05	0.0227649
O43823	145	145	1.86987	8.03422e-05	0.0230973
Q9BQ39	145	145	2.03813	3.04113e-05	0.0250894
O75683	145	145	-2.89513	3.15595e-05	0.0260366
Q9BX40	145	145	-2.90918	3.16016e-05	0.0260713
Q13064	145	145	1.87958	0.000164797	0.027329
Q9BSC4	145	145	2.01391	3.57367e-05	0.0294828
P84077	145	145	-2.75002	7.163e-05	0.0295474
Q9Y2R4	145	145	2.06538	3.63981e-05	0.0300284
O76094	145	145	2.00504	4.42991e-05	0.0314108
Q14CZ7	145	145	1.96856	3.81646e-05	0.0314858
Q9NZI8	145	145	1.91424	0.000276468	0.0315972
Q5T160	145	145	1.82895	0.00011498	0.0316194
Q9Y5J1	145	145	1.89393	0.000197221	0.0325415
P61353	145	145	-3.14024	8.02643e-05	0.033109
Q14247	145	145	1.89755	0.000122479	0.0336817
Q06787	145	145	1.95572	4.17174e-05	0.0344169
Q9NVV4	145	145	1.95287	0.000126351	0.0347465
P08240	145	145	2.10953	4.2417e-05	0.034994
Q7L2J0	145	145	2.03413	4.27604e-05	0.0352773
Q6PJT7	145	145	1.9512	4.30865e-05	0.0355464
Q9Y6G3	145	145	-2.67893	0.000129856	0.0357104
O15446	145	145	1.74854	0.000275541	0.0378869
P41214	145	145	1.89096	0.00024006	0.0396098
O75525	145	145	-2.45226	4.80565e-05	0.0396466
P82979	145	145	-2.17035	4.81176e-05	0.039697
Q8TED0	145	145	1.86812	0.000262682	0.0433425
Q9Y3D5	145	145	-2.47053	0.000158182	0.0435001
Q92841	145	145	1.93578	5.44408e-05	0.0449136
P00338	145	145	-2.16336	0.000376668	0.0462852
Q15942	149	149	2.18419	4.35115e-06	0.00123678
P25705	149	149	1.90889	9.28124e-05	0.0127617
P04003	149	149	1.94363	4.64635e-05	0.0127775
P10809	149	149	2.04485	5.58419e-05	0.0164301
Q9NZI8	149	149	2.1542	6.5317e-05	0.0171217
Q9H0G5	149	149	2.10673	0.000118637	0.0195751
P50991	149	149	1.80486	0.000180682	0.0212947
Q15061	149	149	1.93344	5.50501e-05	0.0227082
P11940	149	149	1.87027	8.92573e-05	0.0245458
Q9BYJ9	149	149	2.1562	6.46501e-05	0.0265932
Q16630	149	149	1.85386	0.00017787	0.0293485
P35241	149	149	1.92809	0.000108545	0.0298498
Q8NAF0	149	149	1.8307	0.000113676	0.0312608
Q13425	149	149	1.90349	0.000194338	0.0320657
Q9H0J9	149	149	2.03066	4.36501e-05	0.034002
Q9NVV4	149	149	1.95287	0.000126351	0.0347465
Q9NUL3	149	149	1.82931	0.000126934	0.0349068
Q8N1G4	149	149	2.01639	0.000243823	0.0402308
Q71RC2	149	149	1.92695	0.000262502	0.0433128
Q8TED0	149	149	1.86812	0.000262682	0.0433425
Q9NY93	149	149	1.82115	0.000164448	0.0452233
P09960	149	149	1.81121	0.000167925	0.0461793
Q8NBP7	149	149	2.05611	0.000111434	0.0477498
O95793	149	149	1.81516	0.000472741	0.0487514
Q969S3	177	177	3.57823	1.26824e-06	0.000523149
P20073	177	177	3.55435	1.44528e-06	0.00119235
P56270	177	177	3.45054	6.73069e-06	0.00555282
O43251	177	177	3.177	1.08944e-05	0.00898789
Q9NQ55	177	177	2.93899	3.70904e-05	0.0152998
Q9H9J2	177	177	2.80254	1.97654e-05	0.0163064
P55084	177	177	3.03198	4.93016e-05	0.0203369
Q86Y79	177	177	2.64101	4.57012e-05	0.0377035
P50454	177	177	2.89396	9.29387e-05	0.0383372
Q6ZN04	177	177	2.88424	4.88688e-05	0.0403167
Q9UHC7	177	177	2.54699	0.000161737	0.0444777
Q96BP2	185	185	-3.16547	4.44332e-05	0.0366574
Q9Y3I0	188	188	1.876	4.44111e-05	0.00915979
O95864	219	219	3.08451	2.50745e-05	0.00344775
Q8N5P1	219	219	3.22489	2.60401e-05	0.0107415
P62495	219	219	2.64317	0.000218134	0.0422425
Q5JVS0	219	219	2.54584	0.000542086	0.0447221
P42766	243	243	-Infinity	1.72493e-05	0.0142307
P40926	243	243	-Infinity	0.000103633	0.0369744
P18615	243	243	-Infinity	7.59886e-05	0.0398488
Q9Y3D5	243	243	-Infinity	0.000241344	0.0497773
P35637	246	246	-2.72458	0.000377687	0.0346213
P05204	246	246	-2.45774	0.000147488	0.0405593
O95777	246	246	-2.81831	0.000163614	0.0449939
Q14498	254	254	-1.45821	2.17394e-05	0.00896751
P48444	254	254	-1.47326	2.31314e-05	0.00954172
P54577	254	254	-1.45193	2.4965e-05	0.0205961
O00567	254	254	-1.31972	9.82569e-05	0.0264368
O75131	254	254	-1.4043	8.7398e-05	0.0360517
Q8NCA5	254	254	-1.28076	0.00021237	0.0438013
Q96D46	261	261	2.31926	7.8271e-06	0.00322868
O95793	261	261	2.24258	0.000129034	0.0172952
Q9NZI8	261	261	2.12283	0.000306397	0.0315972
Q13064	261	261	1.93776	0.000389186	0.0379474
Q14498	261	261	2.69933	0.000189641	0.0391134
P25705	286	286	3.67233	6.2492e-08	2.68133e-05
Q9H9L3	286	286	Infinity	1.96672e-07	0.000162255
O15446	286	286	3.00676	8.9372e-07	0.00054479
P49590	286	286	2.9715	1.22518e-06	0.00069001
P49368	286	286	3.74457	1.16495e-06	0.00096108
Q15646	286	286	4.48738	1.17976e-06	0.000973303
Q15365	286	286	3.71715	1.39624e-06	0.0011519
P30101	286	286	2.93717	1.65943e-06	0.00136903
P50991	286	286	2.89101	3.80191e-06	0.00156829
Q13064	286	286	2.78576	6.6471e-06	0.00182795
P06576	286	286	4.43198	2.55484e-06	0.00210774
Q71UM5	286	286	3.66233	3.08013e-06	0.0025411
Q9H0G5	286	286	3.66033	3.0958e-06	0.00255404
Q8NCA5	286	286	4.35865	3.38097e-06	0.0027893
Q02252	286	286	Infinity	3.53056e-06	0.00291271
Q6UN15	286	286	4.34979	3.5493e-06	0.00292817
Q9Y3I0	286	286	2.59292	1.43019e-05	0.00525006
P48444	286	286	4.25248	8.13927e-06	0.0067149
Q5JVS0	286	286	2.59023	1.78485e-05	0.0073625
O75475	286	286	3.56061	8.98098e-06	0.00740931
O95793	286	286	3.186	9.0196e-06	0.00744117
P49591	286	286	4.22764	9.11087e-06	0.00751647
O75131	286	286	3.53714	9.14499e-06	0.00754461
Q9Y5J1	286	286	2.61014	2.79894e-05	0.00769708
Q6ZUT6	286	286	3.12843	1.03485e-05	0.00853748
Q14498	286	286	4.1812	1.74773e-05	0.00896751
P35637	286	286	2.73485	3.43592e-05	0.00944878
Q13425	286	286	2.61969	2.64596e-05	0.0109146
P15170	286	286	2.64567	2.29778e-05	0.0117417
Q9BVI4	286	286	3.0609	1.46404e-05	0.0120783
P35269	286	286	2.7657	2.95683e-05	0.0121969
Q9NUL7	286	286	2.53334	6.43259e-05	0.0132672
P52292	286	286	4.17981	1.75105e-05	0.0144462
Q9Y6M1	286	286	4.15612	1.83603e-05	0.0151473
Q9Y262	286	286	4.15194	1.85667e-05	0.0153175
P26599	286	286	2.5083	7.01508e-05	0.0158433
Q9Y3X0	286	286	4.10148	4.03071e-05	0.0166267
Q8N1G4	286	286	2.92844	6.96024e-05	0.0191406
Q8WXA9	286	286	3.43832	2.41316e-05	0.0199086
Q9UKA9	286	286	2.67056	7.30302e-05	0.0200833
Q9BVP2	286	286	3.35789	2.78482e-05	0.0229748
Q86XZ4	286	286	2.4624	8.68964e-05	0.0238965
O00567	286	286	4.06904	4.02386e-05	0.0264368
Q9BYJ9	286	286	2.59432	9.67026e-05	0.0265932
P17987	286	286	3.24339	6.50654e-05	0.0268395
Q9UHX1	286	286	3.19183	0.000132493	0.0273268
P61956	286	286	3.30693	5.87074e-05	0.0283818
Q9Y333	286	286	3.22624	6.8909e-05	0.028425
P61011	286	286	2.48263	7.84847e-05	0.028808
P54577	286	286	3.21937	7.07137e-05	0.0291694
P14618	286	286	2.47926	7.97701e-05	0.0329052
Q5F1R6	286	286	4.05489	4.08778e-05	0.0337242
Q9NY61	286	286	2.40789	0.000172509	0.0355799
Q9P258	286	286	3.96994	8.75661e-05	0.036121
O60832	286	286	3.91645	9.23462e-05	0.0380928
P05204	286	286	3.2427	6.52012e-05	0.0405593
Q8TED0	286	286	2.3817	0.000184664	0.0433425
Q9NZI8	286	286	2.20899	0.000519876	0.0476553
Q8WVM0	286	286	2.74411	0.000179726	0.0487989
Q5BKZ1	286	286	3.28989	5.92184e-05	0.0488551
Q96D46	293	293	1.94486	1.00944e-07	8.3279e-05
Q9H972	293	293	1.67892	3.8083e-06	0.00199286
Q8WUA2	293	293	1.73971	2.55938e-06	0.00211148
P26599	293	293	1.7738	3.47644e-06	0.00286806
P28799	293	293	1.81349	3.91888e-06	0.00323308
O95864	293	293	1.88287	2.00874e-05	0.00344775
A1L020	293	293	1.65207	5.24148e-06	0.00432422
O15446	293	293	1.54209	2.23437e-05	0.00460839
Q9NZI8	293	293	1.71517	1.40207e-05	0.00578353
Q9UK59	293	293	1.66233	1.20886e-05	0.00667872
Q8IUH3	293	293	1.63853	1.65883e-05	0.00684267
P15170	293	293	1.58154	3.26012e-05	0.0117417
Q9NY61	293	293	1.5599	4.28943e-05	0.0117959
P30101	293	293	1.47251	7.18985e-05	0.0118632
Q9Y3I0	293	293	1.45542	7.59006e-05	0.0125236
P25705	293	293	1.44742	8.84941e-05	0.0127617
Q92879	293	293	1.72272	5.45046e-05	0.0131787
Q5T160	293	293	1.5241	3.65611e-05	0.0150815
Q14247	293	293	1.51904	3.71946e-05	0.0153428
Q9H0G5	293	293	1.54485	8.02389e-05	0.0165493
P51513	293	293	1.48047	4.4987e-05	0.0185571
P29084	293	293	1.66221	9.06591e-05	0.0186984
Q9UKA9	293	293	1.55272	7.28486e-05	0.0200833
Q86XZ4	293	293	1.50469	7.15921e-05	0.0238965
Q8N5P1	293	293	1.71233	0.000540817	0.0247874
O43776	293	293	1.52231	3.0185e-05	0.0249026
P50991	293	293	1.33093	0.000255667	0.0263656
Q9UHX1	293	293	1.75988	5.60091e-05	0.0273268
Q9BYJ9	293	293	1.47649	0.000137806	0.0284225
Q16630	293	293	1.3924	0.000164819	0.0293485
O95628	293	293	1.58106	3.60748e-05	0.0297617
P41214	293	293	1.44682	0.000131682	0.0368403
P14866	293	293	1.48317	0.000134172	0.0368973
Q5JVS0	293	293	1.53815	0.000434483	0.0398276
Q8N1G4	293	293	1.45451	0.00022638	0.0402308
P09622	293	293	1.45112	9.77736e-05	0.0403316
P10809	293	293	1.39075	0.000199078	0.0410598
P14618	293	293	1.41513	0.00020124	0.0415057
P35269	293	293	1.42467	0.000210053	0.0433234
Q9NY93	293	293	1.44264	8.06061e-05	0.0452233
Q8WU90	293	293	1.50021	0.000330524	0.045447
Q15287	293	293	1.53841	0.000278606	0.04597
Q9H6T0	293	293	1.39604	0.000136048	0.0464201
P31948	293	293	1.37506	0.000169419	0.0465902
Q13595	315	315	1.68937	4.45073e-05	0.0367185
Q9NYY8	327	327	2.49798	1.86749e-05	0.0150216
P20810	327	327	2.29053	1.90808e-05	0.0157416
Q12931	327	327	2.19014	2.04035e-05	0.0168329
Q71RC2	327	327	2.02006	9.86177e-05	0.0271199
P0CG48	327	327	1.99688	7.09937e-05	0.0292849
Q96SB4	327	327	2.05111	4.3305e-05	0.0357266
Q9H8H0	327	327	2.19626	4.34163e-05	0.0358184
Q08945	327	327	2.26127	4.75616e-05	0.0392383
P38646	327	327	1.81284	0.000151834	0.0417543
P26373	336	336	1.90536	7.77824e-06	0.00641705
Q9BSH4	336	336	2.00437	5.25478e-05	0.010838
Q96D46	336	336	1.64369	0.000127839	0.0263669
Q92879	336	336	1.72961	0.000494561	0.0433847
P07237	346	346	-Infinity	1.01785e-05	0.00839726
Q8NCA5	346	346	-4.30313	3.17123e-05	0.0130813
P26599	346	346	-Infinity	0.000127722	0.0210741
P61011	346	346	-Infinity	0.000126497	0.028808
P14618	346	346	-Infinity	0.000126493	0.0347854
Q13064	346	346	-Infinity	0.000404091	0.0379474
P50991	346	346	-Infinity	0.000510953	0.0468373
Q9Y3B4	350	350	2.06802	3.93325e-05	0.0324493
P40926	356	356	1.58796	0.000134452	0.0369744
Q8N5P1	360	360	2.59686	0.00025267	0.0166047
O95864	364	364	2.35199	2.12125e-05	0.00344775
Q8N5P1	364	364	2.62542	6.21886e-06	0.00513056
Q5JVS0	364	364	2.12075	9.70922e-05	0.0200253
Q8NBS9	364	364	1.95516	8.14734e-05	0.0262988
Q8WU90	364	364	1.9215	0.00023876	0.0393954
P62495	364	364	1.91065	0.000358421	0.0422425
P26368	364	364	1.86625	0.000156111	0.0429307
Q92879	364	364	1.90775	0.000525875	0.0433847
Q9NYY8	373	373	-1.74995	3.64161e-05	0.0150216
Q9H8H0	373	373	-1.62575	0.000225009	0.0474349
P17987	374	374	-2.84937	2.19836e-05	0.0181364
Q9UHX1	374	374	-2.50861	0.000119355	0.0273268
P49591	374	374	-2.52725	0.000112508	0.0309396
Q02252	374	374	-2.39067	0.000114508	0.0314898
P35637	374	374	-2.72458	0.000377687	0.0346213
P48444	376	376	-1.07498	0.000259294	0.0427835
O95864	380	380	2.35199	2.12125e-05	0.00344775
P62495	380	380	2.24263	1.80991e-05	0.00497725
Q9NPE2	380	380	2.09913	2.72723e-05	0.0112498
Q8N5P1	380	380	2.25136	0.000208207	0.0166047
Q5JVS0	380	380	2.12075	9.70922e-05	0.0200253
Q92879	380	380	2.08212	0.000124144	0.0204004
Q8WU90	380	380	1.9215	0.00023876	0.0393954
Q71RC2	385	385	4.18998	3.54482e-05	0.0215561
Q8N5P1	403	403	2.77743	0.00013035	0.0134423
Q15287	403	403	2.55038	7.54283e-05	0.0311142
Q71RC2	408	408	2.66391	5.22573e-05	0.0215561
Q9BVI4	408	408	2.64586	5.73572e-05	0.0236598
Q13064	408	408	2.2362	0.000165631	0.027329
P35269	408	408	2.44377	0.00010471	0.0287952
P07237	408	408	2.57432	0.000113982	0.0313452
Q86XZ4	408	408	2.19937	0.000260653	0.0430078
Q92615	408	408	2.29472	0.000118714	0.0489697
P61088	409	409	2.65269	4.30295e-06	0.00354993
Q9BYC9	409	409	2.61844	5.73518e-06	0.00473153
P61353	409	409	2.61465	5.91913e-06	0.00488328
P39019	409	409	2.54851	1.02019e-05	0.00841657
Q9Y6G3	409	409	2.45036	2.70142e-05	0.0111433
Q6P161	409	409	2.52471	2.00954e-05	0.0165787
Q04837	409	409	2.41496	2.02219e-05	0.0166831
P46779	409	409	2.49438	2.20785e-05	0.0182147
Q96A72	409	409	2.36527	4.491e-05	0.0370507
Q9Y3D5	409	409	2.20189	0.000157621	0.0435001
P42771	409	409	2.22882	5.83511e-05	0.0481396
P04003	411	411	2.94363	0.000189063	0.0389942
Q15646	411	411	Infinity	0.000120823	0.0498395
Q8N5P1	417	417	2.51439	0.000342156	0.0166047
Q9BSH4	417	417	2.41941	0.000165523	0.0273113
Q8N5P1	423	423	2.14827	0.00033317	0.0166047
Q9NPE2	423	423	1.96162	6.27644e-05	0.0172602
Q8IUH3	423	423	1.8707	9.88587e-05	0.0271861
Q9BZI7	423	423	1.88905	0.000107986	0.0392664
P39023	430	430	3.44873	5.45936e-06	0.00450397
O14979	430	430	3.98662	7.30644e-06	0.00602781
P49674	430	430	3.34315	9.14196e-06	0.00754211
Q86SE5	430	430	2.65	4.28525e-05	0.013275
Q8N5P1	430	430	2.77743	0.00013035	0.0134423
Q15428	430	430	4.77208	2.47464e-05	0.0204158
Q15434	430	430	3.22829	4.38086e-05	0.0361421
Q66PJ3	430	430	3.93472	4.3957e-05	0.0362645
Q5VU13	430	430	2.99288	4.84606e-05	0.03998
Q9BTD8	430	430	3.03639	9.81132e-05	0.0404717
P06733	430	430	3.18191	5.33183e-05	0.0439876
Q71RC2	436	436	-3.22787	0.000219201	0.0433128
O43390	450	450	1.44224	0.000147399	0.0410549
P53597	474	474	2.61441	2.22418e-05	0.00917476
P35637	474	474	2.14989	0.000345916	0.0346213
Q8WVM0	479	479	3.05445	1.32271e-05	0.0109123
Q9H9Y2	479	479	2.63331	4.07394e-05	0.016805
Q8TBZ6	479	479	2.40783	3.58815e-05	0.0252232
Q9Y333	479	479	2.43269	0.000186442	0.032956
P00338	486	486	1.5591	2.16508e-05	0.0178619
P67809	486	486	1.51827	4.05798e-05	0.0195261
Q86WX3	486	486	1.51655	9.62897e-05	0.0397195
P17931	491	491	3.52227	2.83361e-05	0.0233773
P17987	491	491	-1.89001	0.000173972	0.0478422
P26373	505	505	4.53923	4.78396e-05	0.0197338
O15347	507	507	2.59626	3.85185e-05	0.0105926
O95793	507	507	-2.35832	0.000146747	0.0172952
P48444	507	507	-2.14626	0.00011004	0.0251675
O43823	509	509	2.62277	3.17041e-07	0.000261559
P42677	509	509	2.77174	3.16708e-06	0.00261284
P35637	509	509	2.73485	3.61708e-06	0.00298409
Q5PRF9	509	509	2.86191	4.60096e-06	0.00379579
P42167	509	509	2.7601	6.17554e-06	0.00509482
O43390	509	509	2.26167	8.15405e-06	0.00672709
O95777	509	509	2.64113	9.34752e-06	0.0077117
Q71UM5	509	509	2.54685	2.27464e-05	0.00938291
Q9Y3X0	509	509	3.39099	1.28787e-05	0.0106249
Q14498	509	509	2.84135	4.34027e-05	0.0119358
Q92879	509	509	2.20765	6.38968e-05	0.0131787
Q92615	509	509	2.35612	1.89209e-05	0.0156097
Q15365	509	509	2.28973	6.19383e-05	0.0255495
P61956	509	509	2.56068	9.58356e-05	0.0283818
P0CG48	509	509	2.16681	4.80215e-05	0.0292849
O95453	509	509	2.24421	3.72805e-05	0.0307565
Q6NUQ4	509	509	2.23596	3.76448e-05	0.0310569
Q9Y333	509	509	2.47999	0.000192884	0.032956
Q9H0J9	509	509	2.07575	8.24291e-05	0.034002
Q9H9Y2	509	509	2.31138	0.000130605	0.0359165
O60832	509	509	3.20596	5.49389e-05	0.0380928
P18615	509	509	2.13003	9.66032e-05	0.0398488
P05204	509	509	2.49646	0.000109048	0.0405593
P38159	509	509	2.10472	5.48904e-05	0.0452846
P00338	509	509	1.88103	0.000372637	0.0462852
Q9H8H0	509	509	2.23224	0.000119315	0.0474349
Q8NBP7	509	509	2.14922	0.000115757	0.0477498
O00567	535	535	Infinity	0.000155531	0.0264368
Q96D46	547	547	2.90422	0.000342046	0.0470314
Q08170	554	554	3.58154	1.30028e-07	0.000107273
O95864	554	554	3.52602	4.42345e-07	0.000364935
Q8IUH3	554	554	3.31549	9.20769e-07	0.000759635
Q16658	554	554	3.2671	1.30052e-06	0.00107293
Q5JVS0	554	554	3.29478	1.89682e-06	0.00156488
Q92879	554	554	3.25615	2.40782e-06	0.00198645
P62495	554	554	3.08468	6.82348e-06	0.00334527
Q8WU90	554	554	2.92722	1.72965e-05	0.00791489
Q96A33	554	554	2.94715	1.16543e-05	0.00961477
Q8N5P1	554	554	2.79123	0.000332929	0.0166047
P47974	554	554	2.80468	2.93239e-05	0.0241922
P67809	554	554	3.02077	9.52934e-05	0.0262057
Q8NBS9	554	554	2.77458	3.30375e-05	0.0262988
O60506	554	554	2.8366	3.48851e-05	0.0287802
Q9BZI7	554	554	2.55052	0.000142787	0.0392664
O75817	554	554	3.198	0.000192685	0.0397414
P13861	554	554	2.60572	0.000100228	0.041344
P26368	554	554	2.68568	5.57712e-05	0.0429307
O43390	554	554	2.52471	0.000234032	0.0445114
P00338	554	554	2.5591	0.000392723	0.0462852
Q9Y4W2	566	566	1.82297	5.77307e-05	0.0476278
Q13823	566	566	1.6297	0.000242063	0.0499254
Q9HCD5	596	596	3.18897	1.83955e-05	0.0151763
P38646	632	632	1.77773	5.21533e-05	0.0215132
Q9H0J9	632	632	1.69208	0.000181067	0.0497934
Q13823	632	632	1.68415	0.000141026	0.0499254
O00571	642	642	-Infinity	2.81511e-05	0.0116123
Q13064	642	642	-3.00084	0.000413972	0.0379474
Q9NY93	642	642	-3.93818	0.000127011	0.0452233
P25705	642	642	-2.97153	0.00043916	0.0452884
Q7Z2T5	644	644	-Infinity	5.4487e-05	0.0449518
Q8N5P1	651	651	2.01447	0.000328542	0.0166047
Q8NBS9	682	682	2.18962	0.00019701	0.0325067
P62310	684	684	2.23512	3.07958e-05	0.0127032
Q9Y333	684	684	2.24826	0.000199734	0.032956
O43390	684	684	1.71735	0.000415283	0.048944
Q8N5P1	690	690	2.46193	0.00018092	0.0165843
P29084	690	690	2.32117	7.54364e-05	0.0186984
Q9Y314	690	690	2.10616	8.22682e-05	0.0339356
P09012	690	690	2.05537	0.000156715	0.0430965
Q9NPE2	705	705	3.59663	1.10973e-06	0.000915527
O95864	705	705	3.40644	7.87859e-06	0.00324992
P62495	705	705	3.30974	8.10973e-06	0.00334527
P09012	705	705	3.31841	6.38271e-06	0.00487436
Q8WU90	705	705	3.15228	1.91876e-05	0.00791489
Q8N5P1	705	705	3.16974	0.000101138	0.0134423
Q5JVS0	705	705	2.83535	0.000213566	0.022024
Q92879	705	705	2.79672	0.000252509	0.02604
Q15287	705	705	2.84583	0.000128959	0.0320288
P13861	705	705	3.08377	4.05398e-05	0.0334454
Q08170	705	705	2.87372	8.30896e-05	0.0342744
Q9BZI7	705	705	2.77559	0.000136615	0.0392664
P40926	705	705	3.37286	0.00020423	0.0421224
P29084	705	705	2.73621	0.000327519	0.0450339
O95793	722	722	-2.8115	0.00011983	0.0172952
P00338	722	722	2.62949	5.693e-05	0.0234836
P14866	722	722	-2.92255	8.65464e-05	0.0357004
P40926	722	722	2.53635	7.49588e-05	0.0369744
Q9NY61	722	722	-2.73234	0.000237963	0.0392639
O43390	722	722	2.10967	0.00030478	0.0445114
Q16630	722	722	-3.02655	0.000402453	0.0474319
Q9H074	724	724	2.87366	4.72567e-05	0.0149216
O43823	724	724	2.89961	8.39903e-05	0.0230973
O00567	726	726	Infinity	0.000155531	0.0264368
O43390	728	728	1.60717	0.000323719	0.0445114
Q8N5P1	746	746	2.77743	0.00013035	0.0134423
P09960	753	753	2.76681	1.31921e-07	0.000108835
Q86W50	753	753	2.72766	3.092e-07	0.000127545
Q15942	753	753	2.34624	4.49739e-06	0.00123678
Q9NUL3	753	753	2.52975	2.76939e-06	0.00228474
Q7Z5Q1	753	753	2.42233	6.0968e-06	0.00251493
P50991	753	753	2.33324	1.54704e-05	0.00278713
Q96I24	753	753	2.28908	7.94268e-06	0.00327636
P15311	753	753	2.41757	1.80582e-05	0.00744899
Q9BZZ5	753	753	2.21077	1.45277e-05	0.0119854
P04003	753	753	2.10569	3.40054e-05	0.0127775
P35637	753	753	2.31981	6.82329e-05	0.0128991
P25705	753	753	2.02847	0.000125766	0.0148225
P51513	753	753	2.22753	1.83183e-05	0.0151126
Q14247	753	753	2.19711	3.34403e-05	0.0153428
P26599	753	753	2.19975	7.68159e-05	0.0158433
O00571	753	753	2.10958	5.81274e-05	0.015985
P10809	753	753	2.24988	5.97457e-05	0.0164301
Q9H0G5	753	753	2.44531	6.74742e-05	0.0165493
P35241	753	753	2.33575	2.54575e-05	0.0169361
Q9NQ94	753	753	2.32891	2.65459e-05	0.0170544
Q9UBU9	753	753	2.28994	2.33746e-05	0.019284
Q9NVV4	753	753	2.43474	2.62537e-05	0.0216593
P11940	753	753	2.00599	7.69544e-05	0.0245458
Q9NZI8	753	753	2.17728	0.000183662	0.0258134
O15446	753	753	2.00676	0.000163026	0.0268992
P30101	753	753	1.93717	0.00021115	0.0290331
Q9BYJ9	753	753	2.17928	0.000181986	0.0300277
Q13425	753	753	2.06192	0.00014664	0.0302445
Q13064	753	753	1.99916	0.00022598	0.0310722
Q9Y5J1	753	753	2.05236	0.000154176	0.0317987
Q8NAF0	753	753	1.96642	0.000156164	0.0322087
Q16630	753	753	1.97345	0.00024154	0.0332117
Q9NS39	753	753	2.04596	8.3037e-05	0.0342527
P41214	753	753	2.09598	0.00017862	0.0368403
Q9NSD9	753	753	2.36745	6.12604e-05	0.0396468
Q7Z739	753	753	2.02893	0.000103718	0.0427838
P23246	761	761	Infinity	9.83544e-06	0.00412747
P14866	761	761	Infinity	1.37612e-05	0.011353
P41214	761	761	4.10979	0.00013594	0.0368403
O00264	773	773	2.84768	1.49813e-05	0.0123596
Q00688	773	773	2.99763	2.75335e-05	0.0227151
Q9NRW3	773	773	2.69959	4.89e-05	0.0403425
P83881	773	773	2.82147	6.68447e-05	0.0475906
Q9BYD3	775	775	4.22384	4.03371e-06	0.00332781
P63244	775	775	4.83259	4.25855e-06	0.00351331
P09012	775	775	3.79234	1.18166e-05	0.00487436
P07910	775	775	3.69722	1.33558e-05	0.0110185
Q86SE5	775	775	3.4536	4.82727e-05	0.013275
Q13868	775	775	3.64094	1.76465e-05	0.0139766
P08621	775	775	3.47826	3.89289e-05	0.0160582
O60812	775	775	3.53521	2.9584e-05	0.0244068
Q9Y624	775	775	3.81865	3.58834e-05	0.0296038
Q9BVI4	775	775	Infinity	0.000119881	0.0329672
Q9Y314	775	775	3.4561	6.51498e-05	0.0339356
P51513	775	775	3.48533	0.000186257	0.0384156
P29084	775	775	3.12853	0.000276672	0.0450339
Q8N5P1	776	776	2.79123	0.000332929	0.0166047
O15347	777	777	2.7275	2.08604e-05	0.00860491
P61764	777	777	-2.83982	1.2834e-05	0.0105881
P25705	777	777	-3.24455	5.56409e-05	0.0114759
Q9NUL7	777	777	-2.89068	4.00906e-05	0.0132672
Q9NZI8	777	777	-2.37116	0.000187734	0.0258134
P49590	777	777	-3.08812	0.000134151	0.0276687
P41214	777	777	-2.55199	9.83245e-05	0.0368403
Q9NSD9	777	777	-2.55736	9.61134e-05	0.0396468
Q02252	777	777	-2.01721	0.00024884	0.0410585
Q9UHX1	777	777	-2.03217	0.000324209	0.0497355
Q92879	781	781	2.46414	3.48636e-05	0.0131787
O95864	781	781	2.31051	0.000229296	0.0210188
Q8N5P1	781	781	2.292	0.000774848	0.0336447
P56181	788	788	3.54717	5.35354e-05	0.0441667
Q96D46	817	817	2.90422	0.000342046	0.0470314
Q9Y5J1	825	825	3.93207	3.66515e-07	0.000302375
P50991	825	825	3.56385	3.77764e-07	0.000311655
O15446	825	825	3.19744	1.35008e-06	0.00054479
P49590	825	825	3.16218	1.80937e-06	0.00069001
Q13064	825	825	3.4586	9.29501e-07	0.000766838
Q9Y3I0	825	825	3.11077	2.75588e-06	0.0022736
P25705	825	825	3.00575	9.7434e-06	0.00267944
P30101	825	825	2.73554	2.51426e-05	0.00518565
Q9UK59	825	825	3.18317	1.61908e-05	0.00667872
P26599	825	825	3.18114	1.6211e-05	0.00668702
P07237	825	825	3.45402	2.13399e-05	0.00880269
P15170	825	825	2.83635	4.26971e-05	0.0117417
Q9NY61	825	825	3.08073	2.1792e-05	0.0117959
Q13425	825	825	2.81038	4.43215e-05	0.0121884
P35269	825	825	3.05521	2.48419e-05	0.0121969
Q9NUL7	825	825	2.72403	6.05256e-05	0.0132672
Q8N1G4	825	825	3.39311	2.76687e-05	0.0136652
P14618	825	825	3.1521	1.68798e-05	0.0139258
Q9NZI8	825	825	2.88182	8.30143e-05	0.0171217
O95793	825	825	3.00157	5.55461e-05	0.0172952
Q96MU7	825	825	3.42123	2.42079e-05	0.0199716
Q9UKA9	825	825	2.96007	6.03723e-05	0.0200833
Q8TED0	825	825	3.05454	2.49326e-05	0.0205694
Q9H0G5	825	825	2.83435	0.000158591	0.0218062
Q5JVS0	825	825	2.42031	0.000181783	0.022024
Q9BYJ9	825	825	2.88383	8.2185e-05	0.0265932
P35637	825	825	2.5422	0.00020285	0.0278918
P61011	825	825	2.67332	0.000139675	0.028808
Q86XZ4	825	825	2.65308	0.000142238	0.0293367
Q8NCA5	825	825	3.12732	0.00017103	0.0438013
P48444	825	825	3.02116	0.000355832	0.0489269
Q9UHX1	825	825	3.01495	0.000361713	0.0497355
Q7L1Q6	CORUM:1237	BAF complex	4.58978	0.000838946	0.0460488
P62826	CORUM:230	Mediator complex	2.31533	6.81e-05	0.0336358
P50914	CORUM:230	Mediator complex	2.34209	9.37e-05	0.0462811
Q7L1Q6	CORUM:238	SWI-SNF chromatin remodeling-related-BRCA1 complex	4.58978	0.000838946	0.0460488
Q8NEY8	CORUM:2914	Respiratory chain complex I (beta subunit) mitochondrial	3.56755	9.68e-05	0.0478052
Q7L1Q6	CORUM:3063	Brg1-associated complex II	5.58978	0.000250307	0.0309129
O00571	CORUM:320	55S ribosome, mitochondrial	1.59707	9.36e-06	0.00462192
Q15637	CORUM:320	55S ribosome, mitochondrial	1.65557	1.1e-05	0.00543364
Q13310	CORUM:320	55S ribosome, mitochondrial	1.59033	1.23e-05	0.00609231
Q9Y4W2	CORUM:320	55S ribosome, mitochondrial	1.60297	1.24e-05	0.00613219
Q8WVV9	CORUM:320	55S ribosome, mitochondrial	1.57252	1.37e-05	0.00678679
Q86XN8	CORUM:320	55S ribosome, mitochondrial	1.57473	1.61e-05	0.00795235
Q8IYD1	CORUM:320	55S ribosome, mitochondrial	1.52289	2.94e-05	0.0145265
Q14444	CORUM:320	55S ribosome, mitochondrial	1.49668	4.16e-05	0.0205741
Q9Y3I0	CORUM:320	55S ribosome, mitochondrial	1.47293	4.45e-05	0.0219644
Q969Z0	CORUM:320	55S ribosome, mitochondrial	1.47854	4.84e-05	0.023899
P04003	CORUM:320	55S ribosome, mitochondrial	1.47553	5.28e-05	0.0260679
Q9H6R0	CORUM:320	55S ribosome, mitochondrial	1.52771	5.34e-05	0.026378
Q86TG7	CORUM:320	55S ribosome, mitochondrial	1.44667	5.83e-05	0.0287786
P11142	CORUM:320	55S ribosome, mitochondrial	1.47066	5.98e-05	0.0295269
Q7L2J0	CORUM:320	55S ribosome, mitochondrial	1.49476	6.09e-05	0.0300959
O15446	CORUM:320	55S ribosome, mitochondrial	1.44298	6.71e-05	0.0331631
Q8NE35	CORUM:320	55S ribosome, mitochondrial	1.49263	7.64e-05	0.037744
Q07065	CORUM:320	55S ribosome, mitochondrial	1.43563	7.95e-05	0.0392892
Q14978	CORUM:320	55S ribosome, mitochondrial	1.51833	8.6e-05	0.0424957
P62826	CORUM:5450	Mediator complex	2.31533	0.000283273	0.0466456
Q7L1Q6	CORUM:710	Brg1-associated complex I	4.58978	0.000838946	0.0460488
Q7L1Q6	CORUM:711	Brm-associated complex	5.41986	2.45e-05	0.0118169
Q7L1Q6	CORUM:714	BRM-SIN3A complex	3.8349	0.000436303	0.0431067
Q7L1Q6	CORUM:806	BRM-SIN3A-HDAC complex	4.41986	0.000137158	0.0225854
Q7L1Q6	CORUM:807	BRG1-associated complex	4.58978	0.000838946	0.0460488
Q7L1Q6	CORUM:808	BRM-associated complex	5.00482	4.78e-05	0.0118169
Q9NRX1	CORUM:867	TRAP-SMCC mediator complex	4.1908	5.58e-05	0.0275529
P62826	CORUM:867	TRAP-SMCC mediator complex	3.90029	0.000157231	0.0388361
Q8TBF4	CORUM:867	TRAP-SMCC mediator complex	4.12369	9.12e-05	0.0450464
Q9BX40	KEGG:00190	Oxidative phosphorylation	0.890615	0.00084427	0.0487219
P55263	KEGG:00190	Oxidative phosphorylation	0.937996	0.000543099	0.03856
P61326	KEGG:00190	Oxidative phosphorylation	0.957192	0.000360215	0.0393901
P62841	KEGG:00190	Oxidative phosphorylation	0.977768	0.00033777	0.0318651
Q8TBZ6	KEGG:00190	Oxidative phosphorylation	0.981059	0.000276571	0.0261821
O76003	KEGG:00190	Oxidative phosphorylation	1.03782	0.000206574	0.0146668
P61353	KEGG:00190	Oxidative phosphorylation	1.04519	0.000128518	0.0152419
Q02790	KEGG:00190	Oxidative phosphorylation	1.08099	0.000660417	0.0314514
Q9Y2W2	KEGG:00190	Oxidative phosphorylation	1.12693	8.91236e-05	0.0253111
Q6ZUT6	KEGG:00230	Purine metabolism	0.937235	0.00049074	0.0464567
P30101	KEGG:00230	Purine metabolism	0.988082	0.000193966	0.0275431
Q9BWE0	KEGG:00230	Purine metabolism	1.09606	0.000116479	0.0330799
Q96IZ0	KEGG:00240	Pyrimidine metabolism	1.10529	0.000890687	0.0421592
Q15233	KEGG:00240	Pyrimidine metabolism	1.24174	0.000202243	0.0287185
P14618	KEGG:00330	Arginine and proline metabolism	2.0752	0.000452553	0.0428417
Q13425	KEGG:00330	Arginine and proline metabolism	2.21136	0.000169604	0.0240838
P15170	KEGG:00330	Arginine and proline metabolism	2.22183	0.000165878	0.0235547
Q13064	KEGG:00330	Arginine and proline metabolism	2.36073	5.28603e-05	0.00750616
P61011	KEGG:00330	Arginine and proline metabolism	2.36301	8.45392e-05	0.0120046
P14618	KEGG:00564	Glycerophospholipid metabolism	1.35601	0.000294404	0.0418053
Q16658	KEGG:00564	Glycerophospholipid metabolism	1.44977	0.00020537	0.0291626
P40227	KEGG:00564	Glycerophospholipid metabolism	1.51543	0.000198298	0.0187722
Q8NCA5	KEGG:00564	Glycerophospholipid metabolism	1.53693	0.00012178	0.0172927
Q9BUL9	KEGG:00620	Pyruvate metabolism	2.43127	0.00020906	0.0296866
Q9BRJ7	KEGG:00620	Pyruvate metabolism	2.477	0.000120129	0.0170583
Q96QR8	KEGG:00620	Pyruvate metabolism	2.63015	0.000166515	0.0236451
Q9Y3B7	KEGG:00620	Pyruvate metabolism	2.77656	1.9167e-05	0.00272172
P62937	KEGG:00982	Drug metabolism - cytochrome P450	-3.82118	9.15445e-05	0.0129993
P62841	KEGG:00982	Drug metabolism - cytochrome P450	-3.10615	8.8167e-05	0.0125197
P62750	KEGG:00982	Drug metabolism - cytochrome P450	-2.98661	0.000285789	0.0405821
Q9Y6G3	KEGG:00982	Drug metabolism - cytochrome P450	-2.53794	0.000426556	0.0403806
P39019	KEGG:00982	Drug metabolism - cytochrome P450	-2.46127	0.000741567	0.042121
P35637	KEGG:00982	Drug metabolism - cytochrome P450	-2.42957	3.33783e-05	0.00473972
Q9BX40	KEGG:00982	Drug metabolism - cytochrome P450	-2.3642	0.00032263	0.0305423
O75525	KEGG:00982	Drug metabolism - cytochrome P450	-2.32309	0.000114109	0.0162035
Q9NUK0	KEGG:00982	Drug metabolism - cytochrome P450	-2.1984	0.000239242	0.0339723
P09001	KEGG:00982	Drug metabolism - cytochrome P450	-2.04274	0.000465861	0.0427997
Q6ZUT6	KEGG:03013	RNA transport	-1.0206	0.000148536	0.0210921
P62266	KEGG:03013	RNA transport	0.906966	0.000530619	0.0301392
Q16658	KEGG:03040	Spliceosome	1.14093	0.000598491	0.0424928
Q9BYD1	KEGG:03060	Protein export	2.64554	0.000348298	0.0494583
O15235	KEGG:03060	Protein export	2.88727	0.000119945	0.0170322
P25705	KEGG:03410	Base excision repair	2.36492	0.000169745	0.0241038
O95628	KEGG:03410	Base excision repair	2.40722	0.000246064	0.0280344
Q9NUL7	KEGG:03410	Base excision repair	2.44226	0.00021473	0.0304916
P14866	KEGG:03410	Base excision repair	2.51052	0.000304812	0.0432833
Q9UJV9	KEGG:03410	Base excision repair	2.54686	4.49053e-05	0.00637655
Q5U5Q3	KEGG:03410	Base excision repair	2.57874	7.28487e-05	0.0103445
O95758	KEGG:03410	Base excision repair	2.60058	3.07195e-05	0.00436216
Q14137	KEGG:03410	Base excision repair	2.60946	0.000244653	0.0347408
Q16630	KEGG:03410	Base excision repair	2.67086	4.7332e-05	0.00672115
Q4G0J3	KEGG:03410	Base excision repair	2.71599	0.000310784	0.0441313
Q9NVV4	KEGG:03410	Base excision repair	2.73605	8.21703e-05	0.0116682
Q17RY0	KEGG:03410	Base excision repair	2.75407	7.90027e-05	0.0112184
Q9UPU9	KEGG:03410	Base excision repair	2.79917	0.00026821	0.0253906
Q71RC2	KEGG:03410	Base excision repair	2.91511	0.000102413	0.0145426
P49368	KEGG:03410	Base excision repair	3.03521	3.67441e-05	0.00521766
P28799	KEGG:03410	Base excision repair	3.09235	3.07212e-05	0.00436241
P49591	KEGG:03410	Base excision repair	3.12857	0.000247715	0.0351755
P40227	KEGG:03410	Base excision repair	3.26704	0.000100378	0.0142537
P62266	KEGG:04060	Cytokine-cytokine receptor interaction	-1.0357	0.000299861	0.0212901
P39019	KEGG:04060	Cytokine-cytokine receptor interaction	-1.02605	0.000114989	0.0108857
P61353	KEGG:04060	Cytokine-cytokine receptor interaction	-0.924436	0.00041471	0.0196296
Q9BYC9	KEGG:04060	Cytokine-cytokine receptor interaction	-0.905163	0.000552764	0.0392463
Q9P0M9	KEGG:04120	Ubiquitin mediated proteolysis	1.22308	0.000105972	0.015048
P19338	KEGG:04140	Regulation of autophagy	-2.44249	0.000175937	0.049966
Q96CX2	KEGG:04140	Regulation of autophagy	2.92732	1.29201e-05	0.0012231
Q9H000	KEGG:04140	Regulation of autophagy	3.27805	0.000267944	0.0380481
P62993	KEGG:04142	Lysosome	1.13019	0.0001576	0.0223792
P23284	KEGG:04142	Lysosome	1.13039	0.000187783	0.0266652
Q9UKY7	KEGG:04142	Lysosome	1.16207	0.000129258	0.0183546
P61981	KEGG:04142	Lysosome	1.19183	0.000132635	0.0376685
Q6ZN17	KEGG:04142	Lysosome	1.33135	7.5608e-06	0.00107363
Q5T440	KEGG:04146	Peroxisome	1.52337	7.44022e-05	0.00704341
P23246	KEGG:04620	Toll-like receptor signaling pathway	-1.27573	0.000311239	0.044196
Q6UN15	KEGG:04620	Toll-like receptor signaling pathway	-1.23029	0.000294645	0.0418396
Q96CX2	KEGG:04620	Toll-like receptor signaling pathway	1.81629	0.000592986	0.0240583
Q8IUH3	KEGG:04621	NOD-like receptor signaling pathway	1.75369	0.000159784	0.0226893
Q96CX2	KEGG:04622	RIG-I-like receptor signaling pathway	2.61275	7.8849e-06	0.00111966
Q15427	KEGG:04622	RIG-I-like receptor signaling pathway	3.02669	0.000501419	0.0474677
Q96CX2	KEGG:04623	Cytosolic DNA-sensing pathway	2.70081	1.76208e-06	0.000500431
Q15427	KEGG:04623	Cytosolic DNA-sensing pathway	3.2573	5.90237e-05	0.0167627
P99999	KEGG:04650	Natural killer cell mediated cytotoxicity	-1.65148	0.000236379	0.0335658
P05455	KEGG:04713	Circadian entrainment	-3.55473	0.000345271	0.0490285
Q8WUA2	KEGG:04713	Circadian entrainment	-2.89017	0.000254752	0.0361748
Q02790	KEGG:04721	Synaptic vesicle cycle	1.58349	0.000966859	0.0343235
P62266	KEGG:04722	Neurotrophin signaling pathway	1.16665	0.000267226	0.0212901
P05455	KEGG:04724	Glutamatergic synapse	-2.80931	0.000343417	0.0490285
Q92804	KEGG:04724	Glutamatergic synapse	-Infinity	0.00015525	0.0220454
Q16630	KEGG:04726	Serotonergic synapse	-1.7787	0.000337586	0.0319582
Q7RTV0	KEGG:04740	Olfactory transduction	-4.29325	9.10685e-21	2.58635e-18
Q9P0M9	KEGG:04740	Olfactory transduction	-3.68093	8.26911e-24	2.34843e-21
P62633	KEGG:04740	Olfactory transduction	-3.52471	3.99985e-18	1.13596e-15
Q9Y6G3	KEGG:04740	Olfactory transduction	-3.37924	3.31901e-42	9.426e-40
P61254	KEGG:04740	Olfactory transduction	-3.33208	9.7819e-39	2.77806e-36
P46779	KEGG:04740	Olfactory transduction	-3.26458	1.90699e-40	5.41586e-38
P09382	KEGG:04740	Olfactory transduction	-3.26208	1.04036e-34	2.95462e-32
P37108	KEGG:04740	Olfactory transduction	-3.26014	7.22826e-55	2.05282e-52
P62857	KEGG:04740	Olfactory transduction	-3.24912	1.06219e-21	3.01661e-19
P07737	KEGG:04740	Olfactory transduction	-3.224	5.61241e-52	1.59393e-49
P63279	KEGG:04740	Olfactory transduction	-3.19236	1.18158e-20	3.35569e-18
Q96CP2	KEGG:04740	Olfactory transduction	-3.17674	1.42489e-55	4.04668e-53
Q8N5L8	KEGG:04740	Olfactory transduction	-3.16849	3.78324e-32	1.07444e-29
Q6P161	KEGG:04740	Olfactory transduction	-3.15044	1.77691e-38	5.04643e-36
Q9BYC9	KEGG:04740	Olfactory transduction	-3.14461	9.05675e-37	2.57212e-34
Q9Y3D5	KEGG:04740	Olfactory transduction	-3.10796	8.94255e-45	2.53968e-42
Q07020	KEGG:04740	Olfactory transduction	-3.10726	1.11772e-35	3.17434e-33
P46776	KEGG:04740	Olfactory transduction	-3.10294	9.61102e-27	2.72953e-24
O75817	KEGG:04740	Olfactory transduction	-3.09231	1.57496e-56	4.47289e-54
O60869	KEGG:04740	Olfactory transduction	-3.08325	2.76184e-28	7.84364e-26
Q02543	KEGG:04740	Olfactory transduction	-3.07293	1.71145e-20	4.86052e-18
O60783	KEGG:04740	Olfactory transduction	-3.04687	1.00323e-47	2.84916e-45
Q9Y3B4	KEGG:04740	Olfactory transduction	-3.02461	5.60475e-18	1.59175e-15
P84077	KEGG:04740	Olfactory transduction	-3.00715	1.44235e-38	4.09628e-36
P62847	KEGG:04740	Olfactory transduction	-3.00537	1.01181e-49	2.87354e-47
Q86WX3	KEGG:04740	Olfactory transduction	-3.00156	7.41172e-56	2.10493e-53
P61353	KEGG:04740	Olfactory transduction	-2.99498	2.00444e-35	5.69261e-33
Q9BYC8	KEGG:04740	Olfactory transduction	-2.98331	5.6603e-26	1.60753e-23
P09132	KEGG:04740	Olfactory transduction	-2.97158	7.01383e-29	1.99193e-26
P55145	KEGG:04740	Olfactory transduction	-2.96748	3.65501e-41	1.03802e-38
P26651	KEGG:04740	Olfactory transduction	-2.96539	1.57521e-25	4.47361e-23
P39019	KEGG:04740	Olfactory transduction	-2.96377	9.44721e-36	2.68301e-33
P68036	KEGG:04740	Olfactory transduction	-2.94622	1.50229e-32	4.2665e-30
P08708	KEGG:04740	Olfactory transduction	-2.93301	2.52995e-42	7.18506e-40
P62910	KEGG:04740	Olfactory transduction	-2.93168	8.56304e-51	2.4319e-48
P60866	KEGG:04740	Olfactory transduction	-2.93053	2.09231e-43	5.94217e-41
P62249	KEGG:04740	Olfactory transduction	-2.91729	6.08944e-37	1.7294e-34
Q6P1L8	KEGG:04740	Olfactory transduction	-2.89852	1.65637e-12	4.70409e-10
Q8IXM3	KEGG:04740	Olfactory transduction	-2.86607	1.88483e-44	5.35292e-42
P62266	KEGG:04740	Olfactory transduction	-2.86129	7.82481e-29	2.22225e-26
Q04837	KEGG:04740	Olfactory transduction	-2.84658	2.63077e-32	7.47138e-30
P62269	KEGG:04740	Olfactory transduction	-2.84644	2.67143e-38	7.58685e-36
P35268	KEGG:04740	Olfactory transduction	-2.83918	3.60908e-46	1.02498e-43
Q9BUL9	KEGG:04740	Olfactory transduction	-2.83552	2.43046e-18	6.9025e-16
O00422	KEGG:04740	Olfactory transduction	-2.83427	5.21953e-48	1.48235e-45
P52758	KEGG:04740	Olfactory transduction	-2.82941	4.52942e-42	1.28636e-39
Q96A72	KEGG:04740	Olfactory transduction	-2.82432	4.39454e-33	1.24805e-30
P62263	KEGG:04740	Olfactory transduction	-2.81624	2.30186e-46	6.53729e-44
O15235	KEGG:04740	Olfactory transduction	-2.80305	9.40273e-10	2.67038e-07
Q9Y237	KEGG:04740	Olfactory transduction	-2.78549	3.99701e-33	1.13515e-30
Q9Y5S9	KEGG:04740	Olfactory transduction	-2.78229	3.6673e-50	1.04151e-47
P81605	KEGG:04740	Olfactory transduction	-2.77365	3.6928e-38	1.04876e-35
Q9NWU5	KEGG:04740	Olfactory transduction	-2.77209	2.8525e-24	8.1011e-22
P62841	KEGG:04740	Olfactory transduction	-2.76974	1.01634e-33	2.8864e-31
Q92522	KEGG:04740	Olfactory transduction	-2.74	1.10036e-24	3.12503e-22
O75525	KEGG:04740	Olfactory transduction	-2.72748	9.99153e-45	2.8376e-42
Q9H9L3	KEGG:04740	Olfactory transduction	-2.70882	2.49544e-56	7.08705e-54
Q9Y4Z0	KEGG:04740	Olfactory transduction	-2.69251	3.07816e-44	8.74197e-42
P09234	KEGG:04740	Olfactory transduction	-2.6916	9.6592e-15	2.74321e-12
Q93062	KEGG:04740	Olfactory transduction	-2.68903	1.41282e-23	4.01242e-21
P62899	KEGG:04740	Olfactory transduction	-2.68482	4.52579e-43	1.28532e-40
Q8N5K1	KEGG:04740	Olfactory transduction	-2.68446	1.22598e-49	3.48179e-47
P61088	KEGG:04740	Olfactory transduction	-2.68156	3.99177e-31	1.13366e-28
P61326	KEGG:04740	Olfactory transduction	-2.68105	5.55739e-37	1.5783e-34
Q9BTL3	KEGG:04740	Olfactory transduction	-2.6799	4.84352e-33	1.37556e-30
Q9Y3D9	KEGG:04740	Olfactory transduction	-2.67977	1.46836e-18	4.17014e-16
P62888	KEGG:04740	Olfactory transduction	-2.67263	7.15898e-31	2.03315e-28
P62979	KEGG:04740	Olfactory transduction	-2.65823	1.9695e-26	5.59339e-24
O43399	KEGG:04740	Olfactory transduction	-2.65368	4.64749e-37	1.31989e-34
P53597	KEGG:04740	Olfactory transduction	-2.6499	1.33241e-42	3.78403e-40
O15116	KEGG:04740	Olfactory transduction	-2.64614	1.10632e-44	3.14196e-42
P62244	KEGG:04740	Olfactory transduction	-2.64276	2.17787e-50	6.18516e-48
P62308	KEGG:04740	Olfactory transduction	-2.6371	1.45262e-35	4.12544e-33
P09001	KEGG:04740	Olfactory transduction	-2.62434	4.37653e-43	1.24293e-40
Q14011	KEGG:04740	Olfactory transduction	-2.61695	1.19537e-36	3.39485e-34
P30050	KEGG:04740	Olfactory transduction	-2.61415	1.9786e-26	5.61922e-24
Q13151	KEGG:04740	Olfactory transduction	-2.60892	4.00629e-28	1.13779e-25
Q9NUK0	KEGG:04740	Olfactory transduction	-2.60279	3.8552e-40	1.09488e-37
P61313	KEGG:04740	Olfactory transduction	-2.59908	2.04589e-13	5.81034e-11
Q96EL2	KEGG:04740	Olfactory transduction	-2.57196	5.88535e-30	1.67144e-27
P62854	KEGG:04740	Olfactory transduction	-2.56851	2.689e-25	7.63677e-23
P53999	KEGG:04740	Olfactory transduction	-2.56473	7.42684e-39	2.10922e-36
P42677	KEGG:04740	Olfactory transduction	-2.56244	3.3778e-42	9.59295e-40
P82912	KEGG:04740	Olfactory transduction	-2.56058	6.08516e-27	1.72819e-24
P62318	KEGG:04740	Olfactory transduction	-2.55361	4.59091e-33	1.30382e-30
P62312	KEGG:04740	Olfactory transduction	-2.55024	2.69983e-38	7.66751e-36
Q9Y221	KEGG:04740	Olfactory transduction	-2.53919	3.90604e-47	1.10931e-44
Q5JTJ3	KEGG:04740	Olfactory transduction	-2.53587	3.36872e-27	9.56716e-25
Q9Y3C1	KEGG:04740	Olfactory transduction	-2.53391	2.63156e-32	7.47363e-30
Q10589	KEGG:04740	Olfactory transduction	-2.53141	2.6222e-25	7.44705e-23
Q71UM5	KEGG:04740	Olfactory transduction	-2.52828	3.32369e-45	9.43927e-43
Q9BRT6	KEGG:04740	Olfactory transduction	-2.52497	1.18071e-42	3.35321e-40
P63241	KEGG:04740	Olfactory transduction	-2.51858	3.57694e-20	1.01585e-17
Q96FQ6	KEGG:04740	Olfactory transduction	-2.51741	1.51499e-40	4.30256e-38
Q9UNP9	KEGG:04740	Olfactory transduction	-2.51402	2.84767e-29	8.08738e-27
P25398	KEGG:04740	Olfactory transduction	-2.51272	3.15264e-46	8.95351e-44
P35637	KEGG:04740	Olfactory transduction	-2.50838	5.50194e-42	1.56255e-39
P84103	KEGG:04740	Olfactory transduction	-2.50713	5.64885e-21	1.60427e-18
P23528	KEGG:04740	Olfactory transduction	-2.49797	3.08956e-27	8.77436e-25
P15531	KEGG:04740	Olfactory transduction	-2.49347	2.57192e-34	7.30426e-32
Q13247	KEGG:04740	Olfactory transduction	-2.49178	8.97359e-29	2.5485e-26
P10620	KEGG:04740	Olfactory transduction	-2.48511	1.07497e-36	3.05291e-34
P62851	KEGG:04740	Olfactory transduction	-2.48348	8.25291e-43	2.34383e-40
P05204	KEGG:04740	Olfactory transduction	-2.47884	2.38715e-50	6.77951e-48
Q9Y2Q9	KEGG:04740	Olfactory transduction	-2.46956	3.65524e-21	1.03809e-18
O95639	KEGG:04740	Olfactory transduction	-2.46232	6.01301e-34	1.7077e-31
P20042	KEGG:04740	Olfactory transduction	-2.44865	1.94871e-31	5.53433e-29
P47813	KEGG:04740	Olfactory transduction	-2.44768	1.00262e-19	2.84745e-17
P41567	KEGG:04740	Olfactory transduction	-2.44317	4.86249e-32	1.38095e-29
P63244	KEGG:04740	Olfactory transduction	-2.4431	4.27738e-25	1.21478e-22
P62829	KEGG:04740	Olfactory transduction	-2.44309	8.70564e-18	2.4724e-15
P62913	KEGG:04740	Olfactory transduction	-2.441	9.58846e-38	2.72312e-35
P46783	KEGG:04740	Olfactory transduction	-2.44071	3.28318e-37	9.32424e-35
P55263	KEGG:04740	Olfactory transduction	-2.43923	2.36946e-39	6.72926e-37
P67809	KEGG:04740	Olfactory transduction	-2.43865	3.17479e-35	9.0164e-33
P83731	KEGG:04740	Olfactory transduction	-2.43374	1.7627e-10	5.00607e-08
P63220	KEGG:04740	Olfactory transduction	-2.4317	2.43592e-26	6.91802e-24
P13693	KEGG:04740	Olfactory transduction	-2.42957	4.53017e-30	1.28657e-27
Q8TBZ6	KEGG:04740	Olfactory transduction	-2.42743	3.71154e-40	1.05408e-37
P10599	KEGG:04740	Olfactory transduction	-2.42182	1.38082e-42	3.92152e-40
P57721	KEGG:04740	Olfactory transduction	-2.40747	2.98943e-12	8.48998e-10
P55769	KEGG:04740	Olfactory transduction	-2.40516	7.10158e-44	2.01685e-41
P06730	KEGG:04740	Olfactory transduction	-2.40352	6.33831e-08	1.80008e-05
P62750	KEGG:04740	Olfactory transduction	-2.40165	3.80593e-27	1.08089e-24
P00338	KEGG:04740	Olfactory transduction	-2.39854	7.93526e-34	2.25361e-31
P62280	KEGG:04740	Olfactory transduction	-2.39564	6.55701e-27	1.86219e-24
P30405	KEGG:04740	Olfactory transduction	-2.39079	4.27796e-11	1.21494e-08
P99999	KEGG:04740	Olfactory transduction	-2.38781	7.14389e-23	2.02887e-20
P98179	KEGG:04740	Olfactory transduction	-2.38609	3.11597e-28	8.84937e-26
Q07352	KEGG:04740	Olfactory transduction	-2.38282	7.32716e-23	2.08091e-20
O60739	KEGG:04740	Olfactory transduction	-2.37876	5.2528e-30	1.4918e-27
P37802	KEGG:04740	Olfactory transduction	-2.3766	8.82274e-22	2.50566e-19
Q9NZ01	KEGG:04740	Olfactory transduction	-2.37453	5.49036e-30	1.55926e-27
Q9Y3U8	KEGG:04740	Olfactory transduction	-2.37103	5.12508e-24	1.45552e-21
P62316	KEGG:04740	Olfactory transduction	-2.3683	4.87986e-39	1.38588e-36
P35544	KEGG:04740	Olfactory transduction	-2.36359	6.63232e-29	1.88358e-26
P42766	KEGG:04740	Olfactory transduction	-2.35491	1.47584e-39	4.19139e-37
Q9BYD1	KEGG:04740	Olfactory transduction	-2.35446	1.34037e-09	3.80664e-07
P52298	KEGG:04740	Olfactory transduction	-2.352	1.60746e-20	4.5652e-18
Q9BQ04	KEGG:04740	Olfactory transduction	-2.34281	2.92436e-24	8.30517e-22
Q9NV31	KEGG:04740	Olfactory transduction	-2.34147	4.50393e-38	1.27912e-35
Q9NX07	KEGG:04740	Olfactory transduction	-2.33962	1.64885e-25	4.68272e-23
Q9Y421	KEGG:04740	Olfactory transduction	-2.33649	6.52917e-32	1.85428e-29
P79522	KEGG:04740	Olfactory transduction	-2.33643	2.43376e-05	0.00691188
P62314	KEGG:04740	Olfactory transduction	-2.33118	2.12447e-45	6.0335e-43
Q02978	KEGG:04740	Olfactory transduction	-2.33005	3.21445e-31	9.12904e-29
P42771	KEGG:04740	Olfactory transduction	-2.3277	1.94565e-22	5.52564e-20
Q9BRJ6	KEGG:04740	Olfactory transduction	-2.32626	1.68145e-28	4.77532e-26
Q8WU43	KEGG:04740	Olfactory transduction	-2.32612	2.43913e-45	6.92714e-43
Q8WWH5	KEGG:04740	Olfactory transduction	-2.32565	6.61479e-34	1.8786e-31
Q96BP2	KEGG:04740	Olfactory transduction	-2.32378	8.19178e-24	2.32646e-21
P62937	KEGG:04740	Olfactory transduction	-2.31741	1.31313e-23	3.72929e-21
O75569	KEGG:04740	Olfactory transduction	-2.31461	1.16623e-27	3.3121e-25
P30086	KEGG:04740	Olfactory transduction	-2.3145	1.09091e-19	3.09819e-17
P28799	KEGG:04740	Olfactory transduction	-2.31405	1.60692e-38	4.56364e-36
P61513	KEGG:04740	Olfactory transduction	-2.30709	9.95832e-32	2.82816e-29
Q9H9Y2	KEGG:04740	Olfactory transduction	-2.29577	3.94412e-43	1.12013e-40
Q5VZF2	KEGG:04740	Olfactory transduction	-2.29507	1.4761e-29	4.19211e-27
Q9NX24	KEGG:04740	Olfactory transduction	-2.27976	1.20558e-24	3.42385e-22
P26447	KEGG:04740	Olfactory transduction	-2.27523	3.03048e-32	8.60656e-30
P56181	KEGG:04740	Olfactory transduction	-2.27134	8.24202e-29	2.34073e-26
P82921	KEGG:04740	Olfactory transduction	-2.26268	5.85252e-28	1.66211e-25
P61604	KEGG:04740	Olfactory transduction	-2.25886	2.61648e-33	7.43081e-31
P62277	KEGG:04740	Olfactory transduction	-2.24805	1.91575e-15	5.44074e-13
Q13243	KEGG:04740	Olfactory transduction	-2.23872	3.43269e-21	9.74885e-19
Q9Y333	KEGG:04740	Olfactory transduction	-2.23795	1.01738e-43	2.88935e-41
P47914	KEGG:04740	Olfactory transduction	-2.2374	2.96508e-15	8.42083e-13
P62310	KEGG:04740	Olfactory transduction	-2.23531	4.98101e-37	1.41461e-34
Q8IZQ5	KEGG:04740	Olfactory transduction	-2.22232	2.44512e-34	6.94413e-32
P84090	KEGG:04740	Olfactory transduction	-2.21699	3.14546e-21	8.9331e-19
Q9GZT3	KEGG:04740	Olfactory transduction	-2.21534	3.11132e-21	8.83614e-19
Q9HA38	KEGG:04740	Olfactory transduction	-2.20067	1.01745e-19	2.88956e-17
P61956	KEGG:04740	Olfactory transduction	-2.19872	1.40513e-41	3.99056e-39
Q9P258	KEGG:04740	Olfactory transduction	-2.19648	1.62627e-45	4.61861e-43
Q15050	KEGG:04740	Olfactory transduction	-2.19587	1.607e-35	4.56387e-33
P83881	KEGG:04740	Olfactory transduction	-2.19364	2.36595e-07	6.71931e-05
Q02252	KEGG:04740	Olfactory transduction	-2.19323	6.99729e-45	1.98723e-42
Q9Y324	KEGG:04740	Olfactory transduction	-2.18396	2.88464e-21	8.19237e-19
O75683	KEGG:04740	Olfactory transduction	-2.18126	2.50891e-29	7.12532e-27
Q13595	KEGG:04740	Olfactory transduction	-2.17431	6.90627e-18	1.96138e-15
Q9BYD3	KEGG:04740	Olfactory transduction	-2.16266	6.39841e-17	1.81715e-14
P46782	KEGG:04740	Olfactory transduction	-2.15809	4.39468e-11	1.24809e-08
P62805	KEGG:04740	Olfactory transduction	-2.157	8.48387e-27	2.40942e-24
Q9BWF3	KEGG:04740	Olfactory transduction	-2.14956	4.22771e-21	1.20067e-18
Q5F1R6	KEGG:04740	Olfactory transduction	-2.14949	1.43431e-43	4.07343e-41
Q96DI7	KEGG:04740	Olfactory transduction	-2.147	8.8411e-20	2.51087e-17
P07305	KEGG:04740	Olfactory transduction	-2.14336	4.88613e-07	0.000138766
Q96PU8	KEGG:04740	Olfactory transduction	-2.14206	7.82924e-31	2.2235e-28
P22626	KEGG:04740	Olfactory transduction	-2.14137	6.65429e-18	1.88982e-15
O95777	KEGG:04740	Olfactory transduction	-2.13674	1.07027e-34	3.03956e-32
P05412	KEGG:04740	Olfactory transduction	-2.13498	7.70877e-22	2.18929e-19
P60468	KEGG:04740	Olfactory transduction	-2.12477	6.16903e-25	1.75201e-22
Q9NRW3	KEGG:04740	Olfactory transduction	-2.11957	9.49519e-11	2.69663e-08
P63165	KEGG:04740	Olfactory transduction	-2.11811	1.95465e-37	5.55121e-35
P21291	KEGG:04740	Olfactory transduction	-2.11698	4.69865e-12	1.33442e-09
O14562	KEGG:04740	Olfactory transduction	-2.10844	2.72216e-33	7.73093e-31
Q8WVM0	KEGG:04740	Olfactory transduction	-2.10649	3.7167e-38	1.05554e-35
P31483	KEGG:04740	Olfactory transduction	-2.10178	3.6808e-25	1.04535e-22
Q9Y624	KEGG:04740	Olfactory transduction	-2.08907	7.62401e-20	2.16522e-17
P82979	KEGG:04740	Olfactory transduction	-2.08632	2.00572e-37	5.69624e-35
Q6IN84	KEGG:04740	Olfactory transduction	-2.08441	2.89009e-25	8.20785e-23
P18077	KEGG:04740	Olfactory transduction	-2.0804	4.60058e-13	1.30657e-10
Q8N567	KEGG:04740	Olfactory transduction	-2.07915	2.22101e-12	6.30766e-10
P36873	KEGG:04740	Olfactory transduction	-2.07179	2.30075e-18	6.53414e-16
Q15287	KEGG:04740	Olfactory transduction	-2.07175	3.06989e-10	8.71849e-08
O75223	KEGG:04740	Olfactory transduction	-2.06838	6.69008e-20	1.89998e-17
P40926	KEGG:04740	Olfactory transduction	-2.06623	6.92506e-29	1.96672e-26
Q8NCA5	KEGG:04740	Olfactory transduction	-2.04876	3.27784e-37	9.30906e-35
P40227	KEGG:04740	Olfactory transduction	-2.04654	2.78848e-37	7.91928e-35
P47974	KEGG:04740	Olfactory transduction	-2.04218	8.89431e-18	2.52598e-15
Q99956	KEGG:04740	Olfactory transduction	-2.04121	3.37319e-11	9.57986e-09
P62081	KEGG:04740	Olfactory transduction	-2.04079	7.77924e-19	2.20931e-16
P07355	KEGG:04740	Olfactory transduction	-2.03714	1.46565e-23	4.16246e-21
Q86Y79	KEGG:04740	Olfactory transduction	-2.0212	1.7653e-14	5.01346e-12
Q9NPE2	KEGG:04740	Olfactory transduction	-2.02069	1.62538e-11	4.61607e-09
Q14320	KEGG:04740	Olfactory transduction	-2.00659	2.33129e-22	6.62087e-20
Q9BX40	KEGG:04740	Olfactory transduction	-2.00597	1.61457e-26	4.58538e-24
Q9UJV8	KEGG:04740	Olfactory transduction	-1.99663	1.12579e-14	3.19725e-12
P31942	KEGG:04740	Olfactory transduction	-1.9951	7.43099e-18	2.1104e-15
Q15646	KEGG:04740	Olfactory transduction	-1.99467	9.3302e-35	2.64978e-32
Q9NUL7	KEGG:04740	Olfactory transduction	-1.98624	1.12716e-28	3.20114e-26
Q8N6N3	KEGG:04740	Olfactory transduction	-1.98197	1.26526e-16	3.59334e-14
Q9P287	KEGG:04740	Olfactory transduction	-1.97706	2.33526e-26	6.63214e-24
Q7L4I2	KEGG:04740	Olfactory transduction	-1.97584	3.37916e-23	9.59682e-21
Q15365	KEGG:04740	Olfactory transduction	-1.97554	5.98312e-32	1.6992e-29
O75347	KEGG:04740	Olfactory transduction	-1.97193	3.71327e-28	1.05457e-25
Q9Y3B7	KEGG:04740	Olfactory transduction	-1.9676	2.02094e-16	5.73947e-14
Q9Y6A4	KEGG:04740	Olfactory transduction	-1.95802	2.82301e-20	8.01735e-18
Q9BYG3	KEGG:04740	Olfactory transduction	-1.95733	6.63863e-09	1.88537e-06
Q16629	KEGG:04740	Olfactory transduction	-1.95712	3.4574e-10	9.81903e-08
Q16630	KEGG:04740	Olfactory transduction	-1.95557	7.76973e-26	2.2066e-23
P62993	KEGG:04740	Olfactory transduction	-1.94858	4.71916e-21	1.34024e-18
Q9UGY1	KEGG:04740	Olfactory transduction	-1.94452	1.43338e-29	4.0708e-27
Q13425	KEGG:04740	Olfactory transduction	-1.94321	2.23464e-27	6.34637e-25
O43414	KEGG:04740	Olfactory transduction	-1.93492	1.66516e-10	4.72905e-08
P00505	KEGG:04740	Olfactory transduction	-1.9325	3.10799e-13	8.8267e-11
Q9BQ67	KEGG:04740	Olfactory transduction	-1.93096	6.05279e-07	0.000171899
Q9H5H4	KEGG:04740	Olfactory transduction	-1.92371	1.90202e-26	5.40175e-24
Q8IZ73	KEGG:04740	Olfactory transduction	-1.92347	8.43719e-24	2.39616e-21
P05198	KEGG:04740	Olfactory transduction	-1.92107	1.95125e-26	5.54154e-24
Q08170	KEGG:04740	Olfactory transduction	-1.911	7.89403e-11	2.2419e-08
P82673	KEGG:04740	Olfactory transduction	-1.90779	2.0534e-13	5.83166e-11
Q9BRJ7	KEGG:04740	Olfactory transduction	-1.9067	1.01507e-15	2.88279e-13
O95147	KEGG:04740	Olfactory transduction	-1.90212	2.21903e-07	6.30203e-05
Q96E39	KEGG:04740	Olfactory transduction	-1.89928	9.04952e-23	2.57006e-20
P04080	KEGG:04740	Olfactory transduction	-1.8983	7.75654e-24	2.20286e-21
P05388	KEGG:04740	Olfactory transduction	-1.88734	1.35371e-23	3.84455e-21
Q9Y388	KEGG:04740	Olfactory transduction	-1.88516	9.5101e-24	2.70087e-21
Q99439	KEGG:04740	Olfactory transduction	-1.87477	2.08806e-16	5.93008e-14
Q9BSD7	KEGG:04740	Olfactory transduction	-1.87289	1.00841e-17	2.86387e-15
P23284	KEGG:04740	Olfactory transduction	-1.87163	6.49907e-19	1.84574e-16
P16403	KEGG:04740	Olfactory transduction	-1.85919	3.28905e-21	9.3409e-19
P38159	KEGG:04740	Olfactory transduction	-1.84972	2.52825e-22	7.18022e-20
Q99873	KEGG:04740	Olfactory transduction	-1.84835	1.34836e-17	3.82936e-15
O60832	KEGG:04740	Olfactory transduction	-1.84673	2.16624e-34	6.15211e-32
Q01081	KEGG:04740	Olfactory transduction	-1.84565	4.53441e-24	1.28777e-21
A1L020	KEGG:04740	Olfactory transduction	-1.84564	4.42971e-19	1.25804e-16
Q9BRL6	KEGG:04740	Olfactory transduction	-1.84492	1.75597e-20	4.98695e-18
Q8WXF1	KEGG:04740	Olfactory transduction	-1.84136	4.17298e-22	1.18513e-19
Q9BRJ2	KEGG:04740	Olfactory transduction	-1.83582	7.48598e-12	2.12602e-09
O75319	KEGG:04740	Olfactory transduction	-1.83362	7.54659e-12	2.14323e-09
Q9UNQ2	KEGG:04740	Olfactory transduction	-1.82719	5.89055e-24	1.67292e-21
P15170	KEGG:04740	Olfactory transduction	-1.81067	1.23679e-24	3.51248e-22
Q5T440	KEGG:04740	Olfactory transduction	-1.80728	7.04694e-15	2.00133e-12
Q96QD9	KEGG:04740	Olfactory transduction	-1.80655	1.44898e-08	4.11512e-06
Q6P6C2	KEGG:04740	Olfactory transduction	-1.80257	3.77456e-19	1.07198e-16
O76003	KEGG:04740	Olfactory transduction	-1.7898	1.90157e-16	5.40045e-14
P46778	KEGG:04740	Olfactory transduction	-1.78792	7.0251e-09	1.99513e-06
Q9UH17	KEGG:04740	Olfactory transduction	-1.78725	5.17822e-16	1.47062e-13
Q96QE5	KEGG:04740	Olfactory transduction	-1.7736	8.86155e-18	2.51668e-15
P49591	KEGG:04740	Olfactory transduction	-1.76987	1.72016e-30	4.88527e-28
P78346	KEGG:04740	Olfactory transduction	-1.76761	3.6429e-14	1.03458e-11
Q9NXG2	KEGG:04740	Olfactory transduction	-1.76746	9.06783e-14	2.57526e-11
P18615	KEGG:04740	Olfactory transduction	-1.74934	4.17547e-24	1.18583e-21
P43307	KEGG:04740	Olfactory transduction	-1.74846	1.07939e-15	3.06546e-13
P49368	KEGG:04740	Olfactory transduction	-1.74723	3.48805e-26	9.90607e-24
Q9Y580	KEGG:04740	Olfactory transduction	-1.74664	6.30246e-17	1.7899e-14
P46109	KEGG:04740	Olfactory transduction	-1.74556	3.15753e-20	8.96738e-18
Q9NR56	KEGG:04740	Olfactory transduction	-1.74396	6.0378e-16	1.71474e-13
P17987	KEGG:04740	Olfactory transduction	-1.72154	8.1226e-29	2.30682e-26
Q8N983	KEGG:04740	Olfactory transduction	-1.71417	1.61459e-12	4.58542e-10
Q13868	KEGG:04740	Olfactory transduction	-1.70956	7.03954e-09	1.99923e-06
Q86XZ4	KEGG:04740	Olfactory transduction	-1.70812	7.10472e-24	2.01774e-21
Q06830	KEGG:04740	Olfactory transduction	-1.70757	7.42573e-06	0.00210891
Q9Y3X0	KEGG:04740	Olfactory transduction	-1.70722	2.14636e-29	6.09566e-27
Q9BVI4	KEGG:04740	Olfactory transduction	-1.70445	1.39532e-25	3.96271e-23
Q99729	KEGG:04740	Olfactory transduction	-1.7017	2.50055e-13	7.10156e-11
O15446	KEGG:04740	Olfactory transduction	-1.70135	1.65956e-19	4.71315e-17
O15127	KEGG:04740	Olfactory transduction	-1.69969	3.47854e-07	9.87905e-05
Q9NUU7	KEGG:04740	Olfactory transduction	-1.6995	7.75713e-18	2.20302e-15
Q9Y2X3	KEGG:04740	Olfactory transduction	-1.69339	2.66671e-30	7.57346e-28
Q96QR8	KEGG:04740	Olfactory transduction	-1.69316	5.0883e-07	0.000144508
Q9Y314	KEGG:04740	Olfactory transduction	-1.69201	6.09451e-13	1.73084e-10
Q86U42	KEGG:04740	Olfactory transduction	-1.68983	2.80569e-05	0.00796817
O43347	KEGG:04740	Olfactory transduction	-1.68749	3.27053e-10	9.2883e-08
P06576	KEGG:04740	Olfactory transduction	-1.67931	6.10515e-27	1.73386e-24
O75475	KEGG:04740	Olfactory transduction	-1.67526	9.03591e-26	2.5662e-23
P36542	KEGG:04740	Olfactory transduction	-1.66283	3.21693e-16	9.13608e-14
P68104	KEGG:04740	Olfactory transduction	-1.66117	4.86645e-13	1.38207e-10
P52292	KEGG:04740	Olfactory transduction	-1.6595	8.82363e-28	2.50591e-25
Q9NUQ6	KEGG:04740	Olfactory transduction	-1.65567	2.76547e-28	7.85393e-26
Q9HB71	KEGG:04740	Olfactory transduction	-1.65349	2.59738e-11	7.37656e-09
O15372	KEGG:04740	Olfactory transduction	-1.64939	2.64385e-11	7.50852e-09
Q9BRD0	KEGG:04740	Olfactory transduction	-1.64906	2.97222e-28	8.44109e-26
O00442	KEGG:04740	Olfactory transduction	-1.6452	5.85929e-20	1.66404e-17
Q6IBS0	KEGG:04740	Olfactory transduction	-1.64083	7.59688e-19	2.15751e-16
Q5U5Q3	KEGG:04740	Olfactory transduction	-1.64053	8.99197e-21	2.55372e-18
Q9H0G5	KEGG:04740	Olfactory transduction	-1.63991	3.0404e-24	8.63473e-22
P10412	KEGG:04740	Olfactory transduction	-1.63703	2.62527e-12	7.45577e-10
Q9Y3B9	KEGG:04740	Olfactory transduction	-1.63465	1.48095e-13	4.20591e-11
P08865	KEGG:04740	Olfactory transduction	-1.63119	6.35567e-13	1.80501e-10
Q8WXA9	KEGG:04740	Olfactory transduction	-1.62758	2.81655e-25	7.999e-23
P18031	KEGG:04740	Olfactory transduction	-1.62286	1.19835e-07	3.40332e-05
P35269	KEGG:04740	Olfactory transduction	-1.62182	2.73849e-22	7.77732e-20
Q96EY4	KEGG:04740	Olfactory transduction	-1.62179	9.24189e-12	2.6247e-09
Q14247	KEGG:04740	Olfactory transduction	-1.61987	2.93141e-18	8.32521e-16
Q9UKM9	KEGG:04740	Olfactory transduction	-1.60844	1.70211e-07	4.83399e-05
P18621	KEGG:04740	Olfactory transduction	-1.60818	5.93213e-10	1.68472e-07
P25705	KEGG:04740	Olfactory transduction	-1.60046	4.67504e-19	1.32771e-16
Q9NYK5	KEGG:04740	Olfactory transduction	-1.59704	3.81066e-10	1.08223e-07
Q13442	KEGG:04740	Olfactory transduction	-1.58639	1.87089e-09	5.31332e-07
P54577	KEGG:04740	Olfactory transduction	-1.58292	2.98e-25	8.46321e-23
Q99848	KEGG:04740	Olfactory transduction	-1.58103	2.85955e-11	8.12112e-09
P31146	KEGG:04740	Olfactory transduction	-1.58029	1.54806e-10	4.39648e-08
Q9ULR0	KEGG:04740	Olfactory transduction	-1.57809	4.91611e-16	1.39618e-13
P26373	KEGG:04740	Olfactory transduction	-1.57585	1.14381e-14	3.24841e-12
Q6ZUT6	KEGG:04740	Olfactory transduction	-1.56809	4.77265e-22	1.35543e-19
Q96IZ0	KEGG:04740	Olfactory transduction	-1.56775	5.96728e-17	1.69471e-14
P26196	KEGG:04740	Olfactory transduction	-1.56296	2.57488e-11	7.31265e-09
Q9Y3F4	KEGG:04740	Olfactory transduction	-1.55907	2.31367e-12	6.57082e-10
P05141	KEGG:04740	Olfactory transduction	-1.55619	1.12446e-07	3.19348e-05
P12956	KEGG:04740	Olfactory transduction	-1.55321	8.35521e-26	2.37288e-23
P26599	KEGG:04740	Olfactory transduction	-1.55302	2.75632e-20	7.82794e-18
P14618	KEGG:04740	Olfactory transduction	-1.55196	1.25613e-20	3.5674e-18
Q9BQ75	KEGG:04740	Olfactory transduction	-1.54752	8.68913e-11	2.46771e-08
O75821	KEGG:04740	Olfactory transduction	-1.54735	6.77991e-13	1.92549e-10
Q9Y5K5	KEGG:04740	Olfactory transduction	-1.54708	1.0655e-17	3.02603e-15
Q9BVP2	KEGG:04740	Olfactory transduction	-1.54561	1.02757e-23	2.91831e-21
Q6P087	KEGG:04740	Olfactory transduction	-1.54355	1.26263e-10	3.58586e-08
Q9Y262	KEGG:04740	Olfactory transduction	-1.54102	1.89772e-24	5.38954e-22
P0CB38	KEGG:04740	Olfactory transduction	-1.54075	5.02095e-15	1.42595e-12
Q01130	KEGG:04740	Olfactory transduction	-1.53995	2.92569e-12	8.30895e-10
Q96PM9	KEGG:04740	Olfactory transduction	-1.53627	1.31923e-06	0.00037466
Q15717	KEGG:04740	Olfactory transduction	-1.53586	2.30493e-09	6.54601e-07
Q9ULW3	KEGG:04740	Olfactory transduction	-1.53467	7.53622e-15	2.14029e-12
Q9Y2T7	KEGG:04740	Olfactory transduction	-1.53385	1.02618e-09	2.91434e-07
Q13242	KEGG:04740	Olfactory transduction	-1.53165	6.53211e-07	0.000185512
P49590	KEGG:04740	Olfactory transduction	-1.53043	7.24873e-17	2.05864e-14
Q9H7B2	KEGG:04740	Olfactory transduction	-1.52501	4.04422e-17	1.14856e-14
Q5T653	KEGG:04740	Olfactory transduction	-1.52336	2.19373e-07	6.23018e-05
P15559	KEGG:04740	Olfactory transduction	-1.51943	1.17948e-14	3.34973e-12
Q14498	KEGG:04740	Olfactory transduction	-1.51732	6.91164e-24	1.9629e-21
O75131	KEGG:04740	Olfactory transduction	-1.51644	3.63305e-22	1.03179e-19
P10316	KEGG:04740	Olfactory transduction	-1.5135	2.5483e-11	7.23716e-09
P08621	KEGG:04740	Olfactory transduction	-1.51106	7.13639e-09	2.02674e-06
Q9UHX1	KEGG:04740	Olfactory transduction	-1.50744	3.54626e-23	1.00714e-20
Q96PK6	KEGG:04740	Olfactory transduction	-1.50518	1.86992e-17	5.31056e-15
Q15233	KEGG:04740	Olfactory transduction	-1.5023	6.10395e-13	1.73352e-10
Q01085	KEGG:04740	Olfactory transduction	-1.5014	7.00111e-08	1.98832e-05
P52272	KEGG:04740	Olfactory transduction	-1.50038	6.39519e-22	1.81623e-19
Q16658	KEGG:04740	Olfactory transduction	-1.49653	1.91902e-09	5.45002e-07
Q96HR8	KEGG:04740	Olfactory transduction	-1.49483	2.69208e-12	7.6455e-10
Q9UKA9	KEGG:04740	Olfactory transduction	-1.4931	2.28794e-20	6.49774e-18
Q8WWY3	KEGG:04740	Olfactory transduction	-1.48104	3.47475e-13	9.8683e-11
Q14258	KEGG:04740	Olfactory transduction	-1.47365	1.22941e-21	3.49152e-19
Q8WXD2	KEGG:04740	Olfactory transduction	-1.47164	7.64052e-16	2.16991e-13
O95218	KEGG:04740	Olfactory transduction	-1.47064	1.31179e-08	3.7255e-06
Q12926	KEGG:04740	Olfactory transduction	-1.46989	1.20827e-06	0.000343147
Q8NAV1	KEGG:04740	Olfactory transduction	-1.46863	1.2841e-13	3.64686e-11
P16402	KEGG:04740	Olfactory transduction	-1.46215	3.86695e-09	1.09821e-06
Q9Y285	KEGG:04740	Olfactory transduction	-1.45089	5.15667e-13	1.46449e-10
O60812	KEGG:04740	Olfactory transduction	-1.44844	8.57248e-08	2.43458e-05
Q9UL40	KEGG:04740	Olfactory transduction	-1.446	1.68573e-06	0.000478748
P43897	KEGG:04740	Olfactory transduction	-1.43574	3.09392e-09	8.78674e-07
P09012	KEGG:04740	Olfactory transduction	-1.43563	4.88422e-09	1.38712e-06
Q8NBS9	KEGG:04740	Olfactory transduction	-1.43467	1.67311e-08	4.75163e-06
Q8TDN6	KEGG:04740	Olfactory transduction	-1.42063	6.95327e-09	1.97473e-06
P14678	KEGG:04740	Olfactory transduction	-1.41893	1.08571e-06	0.000308341
O43390	KEGG:04740	Olfactory transduction	-1.4166	2.40698e-14	6.83581e-12
Q96CM3	KEGG:04740	Olfactory transduction	-1.41372	1.64429e-07	4.66978e-05
P31948	KEGG:04740	Olfactory transduction	-1.41371	3.58047e-14	1.01685e-11
P07585	KEGG:04740	Olfactory transduction	-1.4064	6.19181e-09	1.75847e-06
P19525	KEGG:04740	Olfactory transduction	-1.40151	3.21565e-21	9.13244e-19
Q92804	KEGG:04740	Olfactory transduction	-1.40093	2.1875e-06	0.000621249
Q8IY67	KEGG:04740	Olfactory transduction	-1.40054	2.55152e-17	7.24631e-15
Q9Y6M1	KEGG:04740	Olfactory transduction	-1.3987	8.26468e-21	2.34717e-18
Q15366	KEGG:04740	Olfactory transduction	-1.39624	3.81318e-11	1.08294e-08
Q13148	KEGG:04740	Olfactory transduction	-1.396	4.60338e-08	1.30736e-05
Q9NY61	KEGG:04740	Olfactory transduction	-1.39455	1.30137e-17	3.6959e-15
Q13064	KEGG:04740	Olfactory transduction	-1.39371	6.12383e-16	1.73917e-13
P35659	KEGG:04740	Olfactory transduction	-1.39277	5.46991e-15	1.55346e-12
Q8N2G6	KEGG:04740	Olfactory transduction	-1.38803	6.09139e-06	0.00172995
Q02878	KEGG:04740	Olfactory transduction	-1.38467	2.81315e-14	7.98935e-12
Q9NP81	KEGG:04740	Olfactory transduction	-1.3841	1.53465e-13	4.3584e-11
O15427	KEGG:04740	Olfactory transduction	-1.3783	4.82187e-05	0.0136941
Q8NEF9	KEGG:04740	Olfactory transduction	-1.37726	6.61441e-07	0.000187849
P17844	KEGG:04740	Olfactory transduction	-1.375	3.22263e-14	9.15228e-12
Q5RKV6	KEGG:04740	Olfactory transduction	-1.37401	4.69618e-11	1.33371e-08
P40429	KEGG:04740	Olfactory transduction	-1.3684	1.36642e-06	0.000388062
Q8TED0	KEGG:04740	Olfactory transduction	-1.36619	3.86302e-17	1.0971e-14
Q9Y6G9	KEGG:04740	Olfactory transduction	-1.36553	3.2068e-10	9.10732e-08
P61011	KEGG:04740	Olfactory transduction	-1.35986	8.53432e-17	2.42375e-14
Q12874	KEGG:04740	Olfactory transduction	-1.35905	6.3968e-15	1.81669e-12
Q6NZY4	KEGG:04740	Olfactory transduction	-1.35897	1.3227e-19	3.75648e-17
Q6ZN17	KEGG:04740	Olfactory transduction	-1.35523	7.22958e-14	2.0532e-11
P18124	KEGG:04740	Olfactory transduction	-1.35521	9.58294e-11	2.72156e-08
O00264	KEGG:04740	Olfactory transduction	-1.35281	4.01389e-07	0.000113995
Q9BYJ9	KEGG:04740	Olfactory transduction	-1.3514	1.33442e-17	3.78976e-15
Q96DH6	KEGG:04740	Olfactory transduction	-1.34978	3.29967e-05	0.00937107
O75822	KEGG:04740	Olfactory transduction	-1.34928	4.75237e-12	1.34967e-09
Q92879	KEGG:04740	Olfactory transduction	-1.34811	2.28591e-05	0.00649198
O00425	KEGG:04740	Olfactory transduction	-1.34122	5.37254e-19	1.5258e-16
Q8IUH3	KEGG:04740	Olfactory transduction	-1.34006	4.65985e-08	1.3234e-05
O60506	KEGG:04740	Olfactory transduction	-1.33524	1.00032e-11	2.8409e-09
O75607	KEGG:04740	Olfactory transduction	-1.33363	4.47051e-12	1.26962e-09
Q9BZI7	KEGG:04740	Olfactory transduction	-1.33311	2.39033e-07	6.78855e-05
Q9NQ50	KEGG:04740	Olfactory transduction	-1.3232	1.64763e-08	4.67926e-06
O95453	KEGG:04740	Olfactory transduction	-1.31858	2.19641e-15	6.2378e-13
Q8N684	KEGG:04740	Olfactory transduction	-1.31818	6.53488e-09	1.85591e-06
Q15417	KEGG:04740	Olfactory transduction	-1.31093	2.29544e-08	6.51905e-06
Q8WVV9	KEGG:04740	Olfactory transduction	-1.31024	3.05433e-13	8.67431e-11
O43776	KEGG:04740	Olfactory transduction	-1.30958	7.60781e-12	2.16062e-09
Q9NY93	KEGG:04740	Olfactory transduction	-1.30718	7.53445e-14	2.13978e-11
P48444	KEGG:04740	Olfactory transduction	-1.30393	3.47516e-18	9.86944e-16
P42765	KEGG:04740	Olfactory transduction	-1.30379	9.27733e-10	2.63476e-07
Q9BZZ5	KEGG:04740	Olfactory transduction	-1.30315	7.94999e-11	2.2578e-08
P06748	KEGG:04740	Olfactory transduction	-1.29973	4.88289e-09	1.38674e-06
Q8TE67	KEGG:04740	Olfactory transduction	-1.29334	4.22492e-17	1.19988e-14
P82970	KEGG:04740	Olfactory transduction	-1.28946	3.99774e-10	1.13536e-07
P30419	KEGG:04740	Olfactory transduction	-1.28926	3.56522e-09	1.01252e-06
P16989	KEGG:04740	Olfactory transduction	-1.28512	1.60082e-10	4.54634e-08
Q6UN15	KEGG:04740	Olfactory transduction	-1.27637	1.94861e-17	5.53404e-15
Q9UJV9	KEGG:04740	Olfactory transduction	-1.27514	8.41471e-13	2.38978e-10
Q13325	KEGG:04740	Olfactory transduction	-1.26796	5.26967e-14	1.49659e-11
P20290	KEGG:04740	Olfactory transduction	-1.26273	7.64009e-07	0.000216979
Q5JVS0	KEGG:04740	Olfactory transduction	-1.25977	5.25601e-05	0.0149271
Q8N3Z6	KEGG:04740	Olfactory transduction	-1.25513	1.10093e-13	3.12663e-11
A4D1E9	KEGG:04740	Olfactory transduction	-1.24047	6.46637e-08	1.83645e-05
P51513	KEGG:04740	Olfactory transduction	-1.2366	2.48228e-11	7.04969e-09
Q9Y3I0	KEGG:04740	Olfactory transduction	-1.23365	1.43682e-12	4.08056e-10
Q15637	KEGG:04740	Olfactory transduction	-1.23227	3.54242e-08	1.00605e-05
Q52LJ0	KEGG:04740	Olfactory transduction	-1.22633	1.26014e-10	3.5788e-08
Q9H972	KEGG:04740	Olfactory transduction	-1.22074	1.06287e-09	3.01855e-07
Q9NZI8	KEGG:04740	Olfactory transduction	-1.22026	4.45932e-15	1.26645e-12
Q9NSD9	KEGG:04740	Olfactory transduction	-1.22004	1.88198e-14	5.34482e-12
P14868	KEGG:04740	Olfactory transduction	-1.21484	1.21577e-09	3.4528e-07
Q13573	KEGG:04740	Olfactory transduction	-1.21198	4.55717e-15	1.29424e-12
P62826	KEGG:04740	Olfactory transduction	-1.20942	2.018e-05	0.00573112
P55795	KEGG:04740	Olfactory transduction	-1.20579	6.01155e-06	0.00170728
Q6NZI2	KEGG:04740	Olfactory transduction	-1.20012	2.87028e-11	8.15159e-09
O00567	KEGG:04740	Olfactory transduction	-1.19565	6.3593e-16	1.80604e-13
Q9Y3Y2	KEGG:04740	Olfactory transduction	-1.19406	6.96496e-09	1.97805e-06
Q9UPU9	KEGG:04740	Olfactory transduction	-1.19261	7.25649e-15	2.06084e-12
Q4G0J3	KEGG:04740	Olfactory transduction	-1.18251	7.03768e-15	1.9987e-12
P82664	KEGG:04740	Olfactory transduction	-1.18174	0.000170414	0.0483975
O95319	KEGG:04740	Olfactory transduction	-1.18158	7.97186e-05	0.0226401
Q13601	KEGG:04740	Olfactory transduction	-1.18149	2.73284e-09	7.76126e-07
Q8WXF0	KEGG:04740	Olfactory transduction	-1.17641	0.000116499	0.0330856
P07910	KEGG:04740	Olfactory transduction	-1.16915	1.09822e-05	0.00311896
P61764	KEGG:04740	Olfactory transduction	-1.16368	2.88731e-14	8.19997e-12
Q96A33	KEGG:04740	Olfactory transduction	-1.16342	3.55733e-08	1.01028e-05
Q9UK59	KEGG:04740	Olfactory transduction	-1.16234	6.31841e-13	1.79443e-10
Q5PRF9	KEGG:04740	Olfactory transduction	-1.16133	2.77862e-14	7.89129e-12
P23588	KEGG:04740	Olfactory transduction	-1.15377	8.73292e-11	2.48015e-08
Q06787	KEGG:04740	Olfactory transduction	-1.14824	1.46048e-10	4.14777e-08
Q14739	KEGG:04740	Olfactory transduction	-1.14758	3.79349e-10	1.07735e-07
O95628	KEGG:04740	Olfactory transduction	-1.14681	1.38178e-12	3.92425e-10
Q9NX58	KEGG:04740	Olfactory transduction	-1.14292	1.21963e-06	0.000346374
P39748	KEGG:04740	Olfactory transduction	-1.14068	1.8894e-06	0.00053659
Q9UHA3	KEGG:04740	Olfactory transduction	-1.14001	0.00014097	0.0400353
Q9BRP8	KEGG:04740	Olfactory transduction	-1.13805	4.37906e-05	0.0124365
P51608	KEGG:04740	Olfactory transduction	-1.13637	2.90726e-06	0.000825663
P62701	KEGG:04740	Olfactory transduction	-1.13583	3.74227e-07	0.00010628
Q8WV60	KEGG:04740	Olfactory transduction	-1.13498	2.45114e-08	6.96124e-06
Q9Y2R4	KEGG:04740	Olfactory transduction	-1.12467	1.63576e-11	4.64555e-09
Q15691	KEGG:04740	Olfactory transduction	-1.12221	0.000127326	0.0361605
Q9BZE4	KEGG:04740	Olfactory transduction	-1.1185	2.41654e-13	6.86296e-11
A0AV96	KEGG:04740	Olfactory transduction	-1.11324	3.66849e-13	1.04185e-10
P14866	KEGG:04740	Olfactory transduction	-1.11096	7.67915e-13	2.18088e-10
P09622	KEGG:04740	Olfactory transduction	-1.10711	7.5178e-08	2.13506e-05
P31943	KEGG:04740	Olfactory transduction	-1.10332	3.1126e-05	0.00883979
O15234	KEGG:04740	Olfactory transduction	-1.10325	3.52304e-11	1.00054e-08
P57723	KEGG:04740	Olfactory transduction	-1.09051	9.71563e-10	2.75924e-07
Q9H074	KEGG:04740	Olfactory transduction	-1.09051	7.03128e-06	0.00199688
P60228	KEGG:04740	Olfactory transduction	-1.08965	6.94785e-05	0.0197319
Q99543	KEGG:04740	Olfactory transduction	-1.08259	6.681e-12	1.89741e-09
Q8NEJ9	KEGG:04740	Olfactory transduction	-1.08251	1.17151e-07	3.32709e-05
Q14103	KEGG:04740	Olfactory transduction	-1.07717	5.33754e-06	0.00151586
Q86V81	KEGG:04740	Olfactory transduction	-1.07681	3.14431e-08	8.92984e-06
Q9BYD6	KEGG:04740	Olfactory transduction	-1.07318	2.54754e-07	7.23502e-05
Q8IWS0	KEGG:04740	Olfactory transduction	-1.07251	0.000123209	0.0174957
O60573	KEGG:04740	Olfactory transduction	-1.06755	6.71505e-07	0.000190707
Q99551	KEGG:04740	Olfactory transduction	-1.06745	5.95774e-09	1.692e-06
P13798	KEGG:04740	Olfactory transduction	-1.06744	4.21118e-11	1.19597e-08
O43709	KEGG:04740	Olfactory transduction	-1.064	3.23158e-05	0.00917768
Q96D46	KEGG:04740	Olfactory transduction	-1.06382	1.78172e-07	5.06008e-05
Q9NUD5	KEGG:04740	Olfactory transduction	-1.06145	3.24112e-05	0.00920478
Q5VTL8	KEGG:04740	Olfactory transduction	-1.06045	2.34945e-08	6.67244e-06
Q71RC2	KEGG:04740	Olfactory transduction	-1.05783	4.40597e-12	1.2513e-09
Q7Z5Q1	KEGG:04740	Olfactory transduction	-1.05546	7.65069e-10	2.1728e-07
Q8NBP7	KEGG:04740	Olfactory transduction	-1.05447	1.18863e-11	3.37571e-09
Q14978	KEGG:04740	Olfactory transduction	-1.05099	1.22042e-11	3.46598e-09
Q9H1E3	KEGG:04740	Olfactory transduction	-1.04774	1.40841e-08	3.99989e-06
Q9NYY8	KEGG:04740	Olfactory transduction	-1.0459	2.45533e-12	6.97315e-10
Q9UBU9	KEGG:04740	Olfactory transduction	-1.04259	1.38439e-09	3.93167e-07
P07237	KEGG:04740	Olfactory transduction	-1.0376	9.46468e-12	2.68797e-09
Q08945	KEGG:04740	Olfactory transduction	-1.02255	8.70227e-12	2.47144e-09
P04075	KEGG:04740	Olfactory transduction	-1.01969	4.34699e-05	0.0123455
Q2M296	KEGG:04740	Olfactory transduction	-1.01706	7.03778e-06	0.00199873
P50991	KEGG:04740	Olfactory transduction	-1.01128	1.56754e-09	4.45181e-07
Q9NUL3	KEGG:04740	Olfactory transduction	-1.00991	4.85461e-09	1.37871e-06
O75127	KEGG:04740	Olfactory transduction	-1.00819	6.4893e-12	1.84296e-09
Q8IWZ8	KEGG:04740	Olfactory transduction	-0.992688	3.65411e-10	1.03777e-07
Q9H9J2	KEGG:04740	Olfactory transduction	-0.990861	6.59557e-05	0.0187314
P30101	KEGG:04740	Olfactory transduction	-0.989405	4.08734e-09	1.1608e-06
Q5BKZ1	KEGG:04740	Olfactory transduction	-0.982003	3.69463e-11	1.04927e-08
P78362	KEGG:04740	Olfactory transduction	-0.97931	2.48799e-10	7.06589e-08
P13667	KEGG:04740	Olfactory transduction	-0.978778	1.85187e-10	5.2593e-08
Q14137	KEGG:04740	Olfactory transduction	-0.97323	3.41196e-10	9.68998e-08
Q9H0L4	KEGG:04740	Olfactory transduction	-0.969708	1.20372e-05	0.00341856
Q96MU7	KEGG:04740	Olfactory transduction	-0.963737	1.96507e-10	5.58079e-08
P26368	KEGG:04740	Olfactory transduction	-0.957453	2.78584e-05	0.00791178
Q9NZM5	KEGG:04740	Olfactory transduction	-0.956277	4.90995e-05	0.0139443
Q9H0J9	KEGG:04740	Olfactory transduction	-0.955836	3.04026e-09	8.63435e-07
Q05048	KEGG:04740	Olfactory transduction	-0.954341	0.000285239	0.0482206
Q12996	KEGG:04740	Olfactory transduction	-0.952273	7.59653e-11	2.15741e-08
P27695	KEGG:04740	Olfactory transduction	-0.944749	5.11424e-06	0.00145244
P08195	KEGG:04740	Olfactory transduction	-0.942471	1.35933e-08	3.86051e-06
O00541	KEGG:04740	Olfactory transduction	-0.94071	2.88903e-10	8.20485e-08
Q92615	KEGG:04740	Olfactory transduction	-0.938047	2.30837e-09	6.55578e-07
P10809	KEGG:04740	Olfactory transduction	-0.933147	3.92804e-09	1.11556e-06
P48651	KEGG:04740	Olfactory transduction	-0.932331	1.22745e-05	0.00348595
Q02040	KEGG:04740	Olfactory transduction	-0.931107	9.99143e-09	2.83757e-06
Q7Z2T5	KEGG:04740	Olfactory transduction	-0.93023	3.54316e-10	1.00626e-07
Q9Y5J1	KEGG:04740	Olfactory transduction	-0.926252	7.00494e-09	1.9894e-06
Q9H8H0	KEGG:04740	Olfactory transduction	-0.905285	1.75516e-09	4.98464e-07
P55036	KEGG:04740	Olfactory transduction	-0.904877	0.000212867	0.0302271
P23396	KEGG:04740	Olfactory transduction	-0.894124	7.73119e-05	0.0219566
Q15942	KEGG:04740	Olfactory transduction	-0.893085	1.18219e-05	0.00335743
Q7Z7H8	KEGG:04740	Olfactory transduction	-0.87939	4.86266e-05	0.0138099
Q9P2K5	KEGG:04740	Olfactory transduction	-0.877598	2.30821e-06	0.000655531
Q8N9T8	KEGG:04740	Olfactory transduction	-0.876872	1.51972e-07	4.316e-05
Q96SB4	KEGG:04740	Olfactory transduction	-0.875245	1.46581e-08	4.16291e-06
Q9BU23	KEGG:04740	Olfactory transduction	-0.871287	2.41922e-08	6.87059e-06
P41214	KEGG:04740	Olfactory transduction	-0.866116	2.01953e-08	5.73547e-06
Q92841	KEGG:04740	Olfactory transduction	-0.861	1.13223e-06	0.000321554
Q8WUA2	KEGG:04740	Olfactory transduction	-0.853875	3.64039e-05	0.0103387
P46199	KEGG:04740	Olfactory transduction	-0.849614	8.16176e-09	2.31794e-06
Q8IYD1	KEGG:04740	Olfactory transduction	-0.842972	2.21814e-07	6.29951e-05
P13010	KEGG:04740	Olfactory transduction	-0.839831	5.2296e-08	1.48521e-05
Q8NC60	KEGG:04740	Olfactory transduction	-0.837689	8.66222e-08	2.46007e-05
O15226	KEGG:04740	Olfactory transduction	-0.836061	1.69168e-08	4.80438e-06
O95926	KEGG:04740	Olfactory transduction	-0.82666	2.57447e-05	0.0073115
Q02790	KEGG:04740	Olfactory transduction	-0.824254	0.000939756	0.0343235
Q1KMD3	KEGG:04740	Olfactory transduction	-0.822758	3.36472e-08	9.55582e-06
P20810	KEGG:04740	Olfactory transduction	-0.821952	4.69429e-08	1.33318e-05
P13861	KEGG:04740	Olfactory transduction	-0.817435	1.00024e-05	0.00284069
Q8N1G4	KEGG:04740	Olfactory transduction	-0.814517	6.26627e-08	1.77962e-05
P07900	KEGG:04740	Olfactory transduction	-0.811801	6.26051e-08	1.77798e-05
Q9H6R0	KEGG:04740	Olfactory transduction	-0.811404	1.0897e-07	3.09475e-05
Q86U38	KEGG:04740	Olfactory transduction	-0.809311	1.39121e-06	0.000395103
Q9NXH9	KEGG:04740	Olfactory transduction	-0.804749	8.48795e-07	0.000241058
Q92945	KEGG:04740	Olfactory transduction	-0.795543	2.39318e-07	6.79663e-05
Q17RY0	KEGG:04740	Olfactory transduction	-0.790255	3.8595e-07	0.00010961
Q9NVV4	KEGG:04740	Olfactory transduction	-0.78924	3.93116e-07	0.000111645
O43395	KEGG:04740	Olfactory transduction	-0.788774	1.57375e-07	4.46946e-05
Q92499	KEGG:04740	Olfactory transduction	-0.785329	2.08834e-07	5.93088e-05
Q8IZ69	KEGG:04740	Olfactory transduction	-0.778435	5.43382e-07	0.00015432
Q6NUQ4	KEGG:04740	Olfactory transduction	-0.770289	1.06099e-06	0.000301321
P09913	KEGG:04740	Olfactory transduction	-0.769719	0.000159917	0.0233311
P08240	KEGG:04740	Olfactory transduction	-0.769052	1.08944e-06	0.0003094
Q7Z417	KEGG:04740	Olfactory transduction	-0.767758	4.71232e-07	0.00013383
Q9UKY7	KEGG:04740	Olfactory transduction	-0.767297	3.53609e-05	0.0100425
O95793	KEGG:04740	Olfactory transduction	-0.748686	1.07252e-06	0.000304595
Q969Z0	KEGG:04740	Olfactory transduction	-0.747638	1.24605e-05	0.00353877
Q6PJT7	KEGG:04740	Olfactory transduction	-0.746192	1.24912e-05	0.00354751
O95758	KEGG:04740	Olfactory transduction	-0.745772	1.11308e-05	0.00316115
Q8NE35	KEGG:04740	Olfactory transduction	-0.737853	1.7436e-06	0.000495181
Q12931	KEGG:04740	Olfactory transduction	-0.736228	1.15786e-06	0.000328833
Q969X6	KEGG:04740	Olfactory transduction	-0.72814	2.89128e-05	0.00821123
Q96PZ0	KEGG:04740	Olfactory transduction	-0.723654	1.22179e-06	0.000346987
Q8NHQ9	KEGG:04740	Olfactory transduction	-0.723446	1.97636e-06	0.000561286
P78563	KEGG:04740	Olfactory transduction	-0.71142	4.04216e-05	0.0114797
Q7L2J0	KEGG:04740	Olfactory transduction	-0.710135	6.78408e-06	0.00192668
Q9Y3T9	KEGG:04740	Olfactory transduction	-0.709681	4.72519e-06	0.00134195
O00178	KEGG:04740	Olfactory transduction	-0.701118	2.32774e-05	0.00661077
Q86W50	KEGG:04740	Olfactory transduction	-0.695249	5.33884e-05	0.0151623
P08238	KEGG:04740	Olfactory transduction	-0.693353	3.65647e-06	0.00103844
Q9H6T0	KEGG:04740	Olfactory transduction	-0.69258	4.60664e-05	0.0130828
P11142	KEGG:04740	Olfactory transduction	-0.692479	3.381e-05	0.00960203
P15311	KEGG:04740	Olfactory transduction	-0.682269	1.78512e-05	0.00506974
Q9NVU7	KEGG:04740	Olfactory transduction	-0.670647	7.96192e-06	0.00226118
Q92541	KEGG:04740	Olfactory transduction	-0.668965	5.18637e-06	0.00147293
Q9NQ94	KEGG:04740	Olfactory transduction	-0.667026	2.01799e-05	0.0057311
P0CG48	KEGG:04740	Olfactory transduction	-0.650397	2.86242e-05	0.00812927
P35611	KEGG:04740	Olfactory transduction	-0.627751	5.4644e-05	0.0155189
P23246	KEGG:04740	Olfactory transduction	-0.614783	4.49861e-05	0.012776
Q9H307	KEGG:04740	Olfactory transduction	-0.603794	6.94568e-05	0.0197257
Q15397	KEGG:04740	Olfactory transduction	-0.601168	0.000114192	0.0324304
Q9UN86	KEGG:04740	Olfactory transduction	1.33635	1.62255e-05	0.00460803
P49411	KEGG:04740	Olfactory transduction	1.36496	0.000147717	0.0419515
Q13283	KEGG:04740	Olfactory transduction	1.40623	2.0952e-05	0.00595037
Q9H000	KEGG:04740	Olfactory transduction	1.87265	1.02943e-07	2.92358e-05
P52298	KEGG:04930	Type II diabetes mellitus	1.92811	0.000301807	0.0428566
Q8TBZ6	KEGG:04932	Non-alcoholic fatty liver disease (NAFLD)	0.928592	0.000514893	0.0365574
P55263	KEGG:04932	Non-alcoholic fatty liver disease (NAFLD)	0.940159	0.000355695	0.0336725
P61353	KEGG:04932	Non-alcoholic fatty liver disease (NAFLD)	0.978076	0.000268344	0.0152419
Q02790	KEGG:04966	Collecting duct acid secretion	2.43149	0.000569836	0.0314514
Q02790	KEGG:04970	Salivary secretion	-3.34724	0.00145411	0.0458854
O76003	KEGG:04973	Carbohydrate digestion and absorption	-Infinity	0.000126014	0.0119293
P26651	KEGG:04973	Carbohydrate digestion and absorption	-Infinity	0.000422739	0.0400193
Q9UK59	KEGG:05014	Amyotrophic lateral sclerosis (ALS)	1.78762	0.000477949	0.0474133
Q96IZ0	KEGG:05016	Huntington's disease	0.794852	0.000547303	0.0310868
P62841	KEGG:05034	Alcoholism	1.01584	0.000448804	0.0318651
P82921	KEGG:05034	Alcoholism	1.02773	0.000492677	0.04664
P61326	KEGG:05034	Alcoholism	1.03602	0.000416093	0.0393901
P63220	KEGG:05034	Alcoholism	1.04943	0.000427134	0.0404353
P62888	KEGG:05034	Alcoholism	1.05456	0.000347219	0.0493051
P52758	KEGG:05034	Alcoholism	1.06438	0.000229256	0.0325544
Q6P161	KEGG:05034	Alcoholism	1.06834	0.000272559	0.0258023
P61353	KEGG:05034	Alcoholism	1.08326	0.000235688	0.0152419
Q9NX24	KEGG:05034	Alcoholism	1.08357	0.000287992	0.0294244
Q9Y3D5	KEGG:05034	Alcoholism	1.08701	0.000196758	0.0279396
Q9BYC9	KEGG:05034	Alcoholism	1.10253	0.000151718	0.021544
P84103	KEGG:05034	Alcoholism	1.14467	0.000188924	0.0268272
P09913	KEGG:05034	Alcoholism	1.1516	0.000246455	0.0233311
Q9BWF3	KEGG:05034	Alcoholism	1.153	0.000114225	0.01622
P68036	KEGG:05034	Alcoholism	1.15586	7.38928e-05	0.0104928
O60506	KEGG:05034	Alcoholism	1.16084	9.35535e-05	0.0132846
P61254	KEGG:05034	Alcoholism	1.16233	6.05907e-05	0.00860388
Q02790	KEGG:05034	Alcoholism	1.16846	0.000664466	0.0314514
P62277	KEGG:05034	Alcoholism	1.17822	0.000283398	0.0402425
P47914	KEGG:05034	Alcoholism	1.18886	0.000179531	0.0254934
Q1ED39	KEGG:05034	Alcoholism	1.19484	0.000333378	0.0315598
P62829	KEGG:05034	Alcoholism	1.20975	0.000133912	0.0190155
P62857	KEGG:05034	Alcoholism	1.21032	0.000153001	0.0217261
P39019	KEGG:05034	Alcoholism	1.21116	3.92827e-05	0.00557815
Q04837	KEGG:05034	Alcoholism	1.21174	3.11514e-05	0.0044235
Q96A72	KEGG:05034	Alcoholism	1.21765	3.3464e-05	0.00475189
P09132	KEGG:05034	Alcoholism	1.28894	1.21055e-05	0.00171898
O43390	KEGG:05034	Alcoholism	1.29026	9.3757e-06	0.00133135
P31146	KEGG:05034	Alcoholism	1.29562	3.85453e-05	0.00364896
O43159	KEGG:05034	Alcoholism	1.30208	0.000232929	0.0330759
P51608	KEGG:05034	Alcoholism	1.32306	5.00373e-05	0.00473686
P62266	KEGG:05034	Alcoholism	1.32746	7.91555e-06	0.00112401
O60869	KEGG:05034	Alcoholism	1.33317	7.43908e-06	0.00105635
P47813	KEGG:05034	Alcoholism	1.44635	2.34975e-06	0.000333664
Q6P1L8	KEGG:05034	Alcoholism	1.64173	2.03038e-06	0.000288315
P31943	KEGG:05110	Vibrio cholerae infection	1.68975	0.000510948	0.0483697
Q02790	KEGG:05110	Vibrio cholerae infection	1.77614	0.000212688	0.0230741
Q6P087	KEGG:05120	Epithelial cell signaling in Helicobacter pylori infection	1.57668	0.000162875	0.0231282
O76003	KEGG:05131	Shigellosis	1.46237	0.000534631	0.0303671
Q07352	KEGG:05131	Shigellosis	1.50204	0.000264421	0.0375478
Q9BX40	KEGG:05131	Shigellosis	1.51716	0.000208978	0.0296749
O75683	KEGG:05131	Shigellosis	1.53068	0.000196151	0.0278535
P55263	KEGG:05131	Shigellosis	1.53441	0.000289629	0.0336725
Q96IZ0	KEGG:05131	Shigellosis	1.54587	0.000136922	0.00972147
P09001	KEGG:05131	Shigellosis	1.54597	0.000282567	0.0401245
P05412	KEGG:05131	Shigellosis	1.54765	0.000200567	0.0284805
P00338	KEGG:05131	Shigellosis	1.60187	0.000110027	0.0104159
Q9Y3B4	KEGG:05131	Shigellosis	1.68275	0.000127388	0.0180891
P67809	KEGG:05131	Shigellosis	1.68729	5.87274e-05	0.0083393
P53597	KEGG:05131	Shigellosis	1.73907	4.13514e-05	0.0058719
Q14320	KEGG:05131	Shigellosis	1.7956	1.04678e-05	0.00148643
Q5T440	KEGG:05131	Shigellosis	1.81699	1.09931e-05	0.00156102
P26651	KEGG:05131	Shigellosis	1.82955	1.00425e-05	0.00142603
Q8TBZ6	KEGG:05131	Shigellosis	1.89112	1.23185e-05	0.00174922
Q9BX40	KEGG:05132	Salmonella infection	1.19251	0.00085778	0.0487219
P26651	KEGG:05132	Salmonella infection	1.25839	0.000623566	0.0442732
Q96IZ0	KEGG:05132	Salmonella infection	1.45871	3.75073e-05	0.00532604
Q96PM9	KEGG:05132	Salmonella infection	1.51336	0.000338442	0.0480588
Q9UK59	KEGG:05133	Pertussis	1.38769	0.000500844	0.0474133
P78563	KEGG:05133	Pertussis	1.40576	0.000342826	0.0486813
Q92615	KEGG:05133	Pertussis	1.46008	0.000290913	0.0413097
Q96IZ0	KEGG:05133	Pertussis	1.50773	0.000124158	0.00972147
P20810	KEGG:05133	Pertussis	1.52153	0.000324998	0.0461497
Q96SB4	KEGG:05133	Pertussis	1.59458	9.87842e-05	0.0140274
O95453	KEGG:05133	Pertussis	1.59882	7.50423e-05	0.010656
Q99543	KEGG:05133	Pertussis	1.64182	5.44195e-05	0.00772757
Q9UPU9	KEGG:05133	Pertussis	1.68369	0.000103972	0.014764
P62249	KEGG:05150	Staphylococcus aureus infection	-3.10512	0.000130315	0.0185048
Q9Y6G3	KEGG:05150	Staphylococcus aureus infection	-3.08226	0.000130007	0.018461
Q6P161	KEGG:05150	Staphylococcus aureus infection	-3.03179	0.000142793	0.0202766
P61353	KEGG:05150	Staphylococcus aureus infection	-2.95856	0.000250774	0.0152419
Q9BYC9	KEGG:05150	Staphylococcus aureus infection	-2.93929	0.000432219	0.0392463
P61254	KEGG:05150	Staphylococcus aureus infection	-2.9378	0.000431526	0.0408511
Q8IXM3	KEGG:05150	Staphylococcus aureus infection	-2.45103	0.000140945	0.0200143
Q96CX2	KEGG:05161	Hepatitis B	1.74917	0.000166174	0.0117983
Q15427	KEGG:05161	Hepatitis B	2.40169	0.000439031	0.0474677
Q96CX2	KEGG:05162	Measles	1.64636	0.000862936	0.0306342
Q96CX2	KEGG:05164	Influenza A	1.42725	0.00125858	0.039715
O95628	KEGG:05166	HTLV-I infection	0.780777	0.000296138	0.0280344
Q9NZI8	KEGG:05166	HTLV-I infection	0.798711	0.000258304	0.0366792
Q96CX2	KEGG:05168	Herpes simplex infection	1.56836	0.00021132	0.012003
P82921	KEGG:05200	Pathways in cancer	0.589778	0.000680009	0.0482807
P41567	KEGG:05200	Pathways in cancer	0.635665	0.00027382	0.0388825
P81605	KEGG:05200	Pathways in cancer	0.636714	0.000234078	0.033239
P62979	KEGG:05200	Pathways in cancer	0.649494	0.000339477	0.0482057
P39019	KEGG:05203	Viral carcinogenesis	0.819913	0.000685687	0.042121
P62249	KEGG:05203	Viral carcinogenesis	0.882804	0.000271396	0.0256921
P09001	KEGG:05204	Chemical carcinogenesis	-1.69879	0.000602813	0.0427997
P82979	KEGG:05310	Asthma	-4.25624	2.51877e-05	0.00357666
Q96CX2	KEGG:05320	Autoimmune thyroid disease	2.35686	0.000399322	0.0189012
O60506	KEGG:05322	Systemic lupus erythematosus	1.24321	0.000423335	0.0400757
Q9NX24	KEGG:05322	Systemic lupus erythematosus	1.24729	0.000310821	0.0294244
P98179	KEGG:05322	Systemic lupus erythematosus	1.24861	0.000266708	0.0378726
P63220	KEGG:05322	Systemic lupus erythematosus	1.27182	0.000279562	0.0396978
Q16658	KEGG:05322	Systemic lupus erythematosus	1.30703	0.00047126	0.0424928
Q13601	KEGG:05322	Systemic lupus erythematosus	1.31542	0.000172845	0.024544
P62308	KEGG:05322	Systemic lupus erythematosus	1.32627	0.000133149	0.0189072
P00338	KEGG:05322	Systemic lupus erythematosus	1.34631	0.000100821	0.0104159
Q9Y2W2	KEGG:05322	Systemic lupus erythematosus	1.35993	0.000251989	0.0357825
P09913	KEGG:05322	Systemic lupus erythematosus	1.36201	0.000176592	0.0233311
P82921	KEGG:05322	Systemic lupus erythematosus	1.36631	6.59847e-05	0.00936982
P18615	KEGG:05322	Systemic lupus erythematosus	1.3674	8.44013e-05	0.011985
Q1KMD3	KEGG:05322	Systemic lupus erythematosus	1.38384	0.000172432	0.0244854
Q14978	KEGG:05322	Systemic lupus erythematosus	1.3844	0.000100091	0.014213
P31943	KEGG:05322	Systemic lupus erythematosus	1.38931	0.000420384	0.0483697
O76003	KEGG:05322	Systemic lupus erythematosus	1.39696	5.65197e-05	0.0080258
P52272	KEGG:05322	Systemic lupus erythematosus	1.41157	0.000110909	0.0157491
Q05048	KEGG:05322	Systemic lupus erythematosus	1.41861	0.000339582	0.0482206
Q6NZY4	KEGG:05322	Systemic lupus erythematosus	1.42239	0.000245834	0.0349084
Q02790	KEGG:05322	Systemic lupus erythematosus	1.42822	0.000243741	0.0230741
O43390	KEGG:05322	Systemic lupus erythematosus	1.45363	2.72329e-05	0.00257805
Q1ED39	KEGG:05322	Systemic lupus erythematosus	1.49652	8.44216e-05	0.0239757
Q6P1L8	KEGG:05322	Systemic lupus erythematosus	1.53161	0.000204469	0.0193564
Q7Z2T5	KEGG:05322	Systemic lupus erythematosus	1.53702	5.78636e-05	0.00821663
P38159	KEGG:05322	Systemic lupus erythematosus	1.54025	7.20419e-06	0.00102299
Q96CM3	KEGG:05322	Systemic lupus erythematosus	1.5581	5.32504e-05	0.00756156
Q96E39	KEGG:05322	Systemic lupus erythematosus	1.56398	6.0833e-06	0.000863829
P31146	KEGG:05322	Systemic lupus erythematosus	1.56864	1.85753e-05	0.0026377
P62495	KEGG:05322	Systemic lupus erythematosus	1.57144	0.00010955	0.0311122
P51608	KEGG:05322	Systemic lupus erythematosus	1.61852	1.33781e-05	0.0018997
P55036	KEGG:05322	Systemic lupus erythematosus	1.62317	2.60271e-05	0.00739169
Q8IWS0	KEGG:05322	Systemic lupus erythematosus	1.64525	3.11345e-05	0.00884221
O43159	KEGG:05322	Systemic lupus erythematosus	1.7124	1.62277e-05	0.00460868
Q5T280	KEGG:05322	Systemic lupus erythematosus	1.72048	5.96937e-05	0.016953
P00966	KEGG:05322	Systemic lupus erythematosus	1.81421	6.24566e-05	0.0177377
Q8IUX4	KEGG:05322	Systemic lupus erythematosus	1.86165	0.000109375	0.0310626
Q1ED39	KEGG:05323	Rheumatoid arthritis	1.49931	0.000168941	0.0239897
Q02790	KEGG:05323	Rheumatoid arthritis	1.51638	0.000204475	0.0230741
P55036	REAC:112412	SOS-mediated signalling	-1.47753	0.000715786	0.0339141
Q9Y237	REAC:112412	SOS-mediated signalling	0.77469	0.001396	0.0369637
Q96CM3	REAC:112412	SOS-mediated signalling	-1.45363	0.000990436	0.0430375
Q9Y237	REAC:1169091	Activation of NF-kappaB in B cells	1.22492	0.00181469	0.0394608
Q96PM9	REAC:1221632	Meiotic synapsis	1.75338	0.000415599	0.0379762
Q99543	REAC:1234174	Regulation of Hypoxia-inducible Factor (HIF) by oxygen	4.26801	3.83299e-05	0.00752362
P05783	REAC:1234174	Regulation of Hypoxia-inducible Factor (HIF) by oxygen	3.73715	3.33229e-05	0.0152619
Q9Y6V7	REAC:1234174	Regulation of Hypoxia-inducible Factor (HIF) by oxygen	3.68767	4.01384e-05	0.0183834
O43818	REAC:1234174	Regulation of Hypoxia-inducible Factor (HIF) by oxygen	3.5817	5.96373e-05	0.0273139
P56270	REAC:1234174	Regulation of Hypoxia-inducible Factor (HIF) by oxygen	3.53678	7.04571e-05	0.0322694
P61619	REAC:1234174	Regulation of Hypoxia-inducible Factor (HIF) by oxygen	3.52574	7.33951e-05	0.033615
P62191	REAC:1234174	Regulation of Hypoxia-inducible Factor (HIF) by oxygen	3.4558	9.49889e-05	0.0435049
Q9UNW9	REAC:1234174	Regulation of Hypoxia-inducible Factor (HIF) by oxygen	3.77609	0.000105777	0.0484457
P05783	REAC:1234176	Oxygen-dependent proline hydroxylation of Hypoxia-inducible Factor Alpha	4.25172	7.9668e-06	0.0109464
Q9Y6V7	REAC:1234176	Oxygen-dependent proline hydroxylation of Hypoxia-inducible Factor Alpha	4.20225	9.63267e-06	0.0132353
O43818	REAC:1234176	Oxygen-dependent proline hydroxylation of Hypoxia-inducible Factor Alpha	4.09628	1.44348e-05	0.0198334
P56270	REAC:1234176	Oxygen-dependent proline hydroxylation of Hypoxia-inducible Factor Alpha	4.05135	1.71185e-05	0.0235208
P61619	REAC:1234176	Oxygen-dependent proline hydroxylation of Hypoxia-inducible Factor Alpha	4.04032	1.78493e-05	0.0245249
P62191	REAC:1234176	Oxygen-dependent proline hydroxylation of Hypoxia-inducible Factor Alpha	3.97037	2.32439e-05	0.0319371
Q99543	REAC:1234176	Oxygen-dependent proline hydroxylation of Hypoxia-inducible Factor Alpha	3.94609	0.000378447	0.039999
Q9UNW9	REAC:1234176	Oxygen-dependent proline hydroxylation of Hypoxia-inducible Factor Alpha	4.23552	3.3718e-05	0.0463285
P55036	REAC:1236394	Signaling by ERBB4	-1.22749	0.000392632	0.0339141
P55036	REAC:1250196	SHC1 events in ERBB2 signaling	-1.47753	0.000715786	0.0339141
Q9Y237	REAC:1250196	SHC1 events in ERBB2 signaling	0.77469	0.001396	0.0369637
Q96CM3	REAC:1250196	SHC1 events in ERBB2 signaling	-1.45363	0.000990436	0.0430375
P55036	REAC:1250347	SHC1 events in ERBB4 signaling	-1.47753	0.000715786	0.0339141
Q9Y237	REAC:1250347	SHC1 events in ERBB4 signaling	0.77469	0.001396	0.0369637
Q96CM3	REAC:1250347	SHC1 events in ERBB4 signaling	-1.45363	0.000990436	0.0430375
P61326	REAC:1428517	The citric acid (TCA) cycle and respiratory electron transport	0.960204	0.000163165	0.0160134
P09001	REAC:1428517	The citric acid (TCA) cycle and respiratory electron transport	0.975022	0.000172215	0.017772
Q9BX40	REAC:1428517	The citric acid (TCA) cycle and respiratory electron transport	0.948586	0.000248185	0.0284172
Q96IZ0	REAC:1428517	The citric acid (TCA) cycle and respiratory electron transport	0.985745	0.000114772	0.0324585
O76003	REAC:1428517	The citric acid (TCA) cycle and respiratory electron transport	0.936526	0.000444201	0.0381458
P61353	REAC:1428517	The citric acid (TCA) cycle and respiratory electron transport	0.880923	0.000626581	0.0430461
P61088	REAC:1428517	The citric acid (TCA) cycle and respiratory electron transport	0.859353	0.000866057	0.0475985
Q9Y237	REAC:1433557	Signaling by SCF-KIT	0.640598	0.00187679	0.0394608
P62266	REAC:1433557	Signaling by SCF-KIT	0.674113	0.00149914	0.0429128
Q9Y262	REAC:1461957	Beta defensins	-Infinity	8.85027e-15	6.08014e-12
P49591	REAC:1461957	Beta defensins	-Infinity	2.09072e-14	1.43632e-11
Q9Y2X3	REAC:1461957	Beta defensins	-4.96328	3.29383e-14	2.26286e-11
Q9BRD0	REAC:1461957	Beta defensins	-5.77981	3.41477e-14	2.34595e-11
O00425	REAC:1461957	Beta defensins	-Infinity	6.01194e-14	4.1302e-11
P17987	REAC:1461957	Beta defensins	-Infinity	7.00547e-14	4.81276e-11
P05204	REAC:1461957	Beta defensins	-Infinity	7.91386e-14	5.43683e-11
Q9H9L3	REAC:1461957	Beta defensins	-Infinity	1.24593e-13	8.55956e-11
P62314	REAC:1461957	Beta defensins	-Infinity	1.58375e-13	1.08804e-10
Q8NCA5	REAC:1461957	Beta defensins	-Infinity	1.98057e-13	1.36065e-10
Q9BVP2	REAC:1461957	Beta defensins	-Infinity	3.22459e-13	2.2153e-10
P52292	REAC:1461957	Beta defensins	-5.62589	3.4731e-13	2.38602e-10
O60832	REAC:1461957	Beta defensins	-4.79938	4.09545e-13	2.81358e-10
P19525	REAC:1461957	Beta defensins	-4.79614	4.29918e-13	2.95354e-10
Q8WVM0	REAC:1461957	Beta defensins	-Infinity	5.69225e-13	3.91058e-10
Q8WXA9	REAC:1461957	Beta defensins	-Infinity	6.48236e-13	4.45338e-10
Q15646	REAC:1461957	Beta defensins	-Infinity	7.37895e-13	5.06934e-10
Q9H9Y2	REAC:1461957	Beta defensins	-Infinity	8.15877e-13	5.60507e-10
Q9NUQ6	REAC:1461957	Beta defensins	-4.73812	1.01811e-12	6.99439e-10
P82979	REAC:1461957	Beta defensins	-Infinity	1.0402e-12	7.14618e-10
Q9P258	REAC:1461957	Beta defensins	-4.71781	1.37177e-12	9.42407e-10
P12956	REAC:1461957	Beta defensins	-4.28807	1.51228e-12	1.03893e-09
Q9UHX1	REAC:1461957	Beta defensins	-5.51163	1.80919e-12	1.24291e-09
P54577	REAC:1461957	Beta defensins	-5.50432	2.00636e-12	1.37837e-09
Q9Y333	REAC:1461957	Beta defensins	-5.48555	2.61419e-12	1.79595e-09
P63165	REAC:1461957	Beta defensins	-Infinity	3.20713e-12	2.2033e-09
Q6UN15	REAC:1461957	Beta defensins	-5.46367	3.55103e-12	2.43956e-09
Q13573	REAC:1461957	Beta defensins	-Infinity	6.19287e-12	4.2545e-09
P40227	REAC:1461957	Beta defensins	-5.41999	6.50158e-12	4.46658e-09
Q9Y221	REAC:1461957	Beta defensins	-Infinity	6.89351e-12	4.73584e-09
Q96PZ0	REAC:1461957	Beta defensins	-Infinity	3.63596e-12	4.9958e-09
Q9Y6M1	REAC:1461957	Beta defensins	-4.5832	9.42738e-12	6.47661e-09
Q8WU43	REAC:1461957	Beta defensins	-5.38054	2.04164e-11	1.40261e-08
P06576	REAC:1461957	Beta defensins	-5.3598	2.1822e-11	1.49917e-08
Q71UM5	REAC:1461957	Beta defensins	-Infinity	2.40616e-11	1.65303e-08
Q9NZI8	REAC:1461957	Beta defensins	-Infinity	2.55884e-11	1.75792e-08
Q02252	REAC:1461957	Beta defensins	-4.09118	2.56848e-11	1.76455e-08
Q5F1R6	REAC:1461957	Beta defensins	-4.09118	2.56848e-11	1.76455e-08
P48444	REAC:1461957	Beta defensins	-4.50555	2.75847e-11	1.89507e-08
P10599	REAC:1461957	Beta defensins	-Infinity	3.03995e-11	2.08844e-08
Q15365	REAC:1461957	Beta defensins	-Infinity	3.10105e-11	2.13042e-08
O75127	REAC:1461957	Beta defensins	-4.07412	3.25579e-11	2.23673e-08
Q92541	REAC:1461957	Beta defensins	-4.54327	1.64332e-11	2.25792e-08
Q9BYJ9	REAC:1461957	Beta defensins	-Infinity	4.05792e-11	2.78779e-08
Q9Y5S9	REAC:1461957	Beta defensins	-Infinity	4.15144e-11	2.85204e-08
O00567	REAC:1461957	Beta defensins	-4.04646	4.76796e-11	3.27559e-08
Q12996	REAC:1461957	Beta defensins	-3.81813	2.80512e-11	3.85423e-08
Q9Y3X0	REAC:1461957	Beta defensins	-4.02419	6.46644e-11	4.44244e-08
O00541	REAC:1461957	Beta defensins	-5.2997	3.60175e-11	4.9488e-08
O14562	REAC:1461957	Beta defensins	-Infinity	1.45937e-10	6.68392e-08
P62851	REAC:1461957	Beta defensins	-Infinity	9.82887e-11	6.75243e-08
O95777	REAC:1461957	Beta defensins	-Infinity	1.03812e-10	7.13191e-08
P42766	REAC:1461957	Beta defensins	-Infinity	1.03812e-10	7.13191e-08
P62310	REAC:1461957	Beta defensins	-Infinity	1.10276e-10	7.57596e-08
Q15050	REAC:1461957	Beta defensins	-Infinity	1.20201e-10	8.25781e-08
Q8TE67	REAC:1461957	Beta defensins	-5.2355	1.30622e-10	8.97375e-08
P28799	REAC:1461957	Beta defensins	-Infinity	1.32509e-10	9.10334e-08
Q5PRF9	REAC:1461957	Beta defensins	-5.22101	1.36659e-10	9.3885e-08
O75131	REAC:1461957	Beta defensins	-5.21997	1.37265e-10	9.43012e-08
Q9NYY8	REAC:1461957	Beta defensins	-4.39087	1.45262e-10	9.97953e-08
Q9BRT6	REAC:1461957	Beta defensins	-Infinity	1.5041e-10	1.03331e-07
Q14498	REAC:1461957	Beta defensins	-3.96082	1.51937e-10	1.04381e-07
P61764	REAC:1461957	Beta defensins	-5.18994	1.65658e-10	1.13807e-07
P35637	REAC:1461957	Beta defensins	-Infinity	1.68692e-10	1.15892e-07
P61956	REAC:1461957	Beta defensins	-4.37528	1.71013e-10	1.17486e-07
P62244	REAC:1461957	Beta defensins	-5.18269	1.75889e-10	1.20836e-07
P55769	REAC:1461957	Beta defensins	-5.15575	2.2735e-10	1.56189e-07
A0AV96	REAC:1461957	Beta defensins	-5.13398	2.87234e-10	1.9733e-07
P62316	REAC:1461957	Beta defensins	-Infinity	3.41173e-10	2.34386e-07
Q96CP2	REAC:1461957	Beta defensins	-Infinity	3.41289e-10	2.34465e-07
Q9NV31	REAC:1461957	Beta defensins	-Infinity	3.41289e-10	2.34465e-07
Q8TBZ6	REAC:1461957	Beta defensins	-Infinity	3.41433e-10	2.34565e-07
P62910	REAC:1461957	Beta defensins	-Infinity	3.41896e-10	2.34882e-07
P35269	REAC:1461957	Beta defensins	-Infinity	3.47665e-10	2.38846e-07
Q8TED0	REAC:1461957	Beta defensins	-Infinity	3.50521e-10	2.40808e-07
Q9UGY1	REAC:1461957	Beta defensins	-Infinity	3.578e-10	2.45809e-07
Q8IZQ5	REAC:1461957	Beta defensins	-Infinity	5.45387e-10	2.49787e-07
Q8N1G4	REAC:1461957	Beta defensins	-5.17855	1.82382e-10	2.50593e-07
O15116	REAC:1461957	Beta defensins	-Infinity	3.78726e-10	2.60185e-07
P42677	REAC:1461957	Beta defensins	-Infinity	3.8086e-10	2.61651e-07
Q6NZY4	REAC:1461957	Beta defensins	-3.91563	3.86822e-10	2.65747e-07
P55263	REAC:1461957	Beta defensins	-Infinity	4.1131e-10	2.8257e-07
O15226	REAC:1461957	Beta defensins	-4.35867	2.06045e-10	2.83106e-07
P09001	REAC:1461957	Beta defensins	-Infinity	4.91865e-10	3.37911e-07
Q9Y4Z0	REAC:1461957	Beta defensins	-Infinity	5.67254e-10	3.89703e-07
Q86XZ4	REAC:1461957	Beta defensins	-Infinity	5.78691e-10	3.9756e-07
P25398	REAC:1461957	Beta defensins	-5.11947	5.80816e-10	3.9902e-07
Q8N5K1	REAC:1461957	Beta defensins	-5.10183	6.08045e-10	4.17727e-07
Q9H0G5	REAC:1461957	Beta defensins	-5.07898	6.86167e-10	4.71397e-07
Q9BVI4	REAC:1461957	Beta defensins	-5.06339	7.69517e-10	5.28658e-07
Q14258	REAC:1461957	Beta defensins	-4.26019	8.04484e-10	5.5268e-07
P62899	REAC:1461957	Beta defensins	-Infinity	1.25731e-09	5.75846e-07
Q86WX3	REAC:1461957	Beta defensins	-5.04051	9.41997e-10	6.47152e-07
Q17RY0	REAC:1461957	Beta defensins	-Infinity	5.56154e-10	7.64156e-07
O75525	REAC:1461957	Beta defensins	-Infinity	1.11369e-09	7.65106e-07
P62263	REAC:1461957	Beta defensins	-Infinity	1.11418e-09	7.65443e-07
Q96FQ6	REAC:1461957	Beta defensins	-Infinity	1.11939e-09	7.69022e-07
P53597	REAC:1461957	Beta defensins	-Infinity	1.13884e-09	7.82382e-07
P18615	REAC:1461957	Beta defensins	-Infinity	1.15631e-09	7.94387e-07
Q8IY67	REAC:1461957	Beta defensins	-Infinity	1.15631e-09	7.94387e-07
P62847	REAC:1461957	Beta defensins	-Infinity	1.16035e-09	7.97163e-07
P35268	REAC:1461957	Beta defensins	-Infinity	1.16458e-09	8.00064e-07
P26599	REAC:1461957	Beta defensins	-Infinity	1.22963e-09	8.44755e-07
Q9UK59	REAC:1461957	Beta defensins	-Infinity	1.34939e-09	9.27029e-07
P46199	REAC:1461957	Beta defensins	-3.81633	1.02633e-09	1.08599e-06
Q9NUL7	REAC:1461957	Beta defensins	-Infinity	1.59434e-09	1.09531e-06
P46783	REAC:1461957	Beta defensins	-Infinity	1.66708e-09	1.14529e-06
P07737	REAC:1461957	Beta defensins	-Infinity	1.72957e-09	1.18821e-06
P14866	REAC:1461957	Beta defensins	-5.02073	2.12464e-09	1.45963e-06
Q6ZUT6	REAC:1461957	Beta defensins	-5.00405	2.15965e-09	1.48368e-06
Q9Y5J1	REAC:1461957	Beta defensins	-Infinity	3.31214e-09	1.51696e-06
P78362	REAC:1461957	Beta defensins	-4.99049	2.25156e-09	1.54682e-06
O75817	REAC:1461957	Beta defensins	-4.98945	2.26102e-09	1.55332e-06
P49368	REAC:1461957	Beta defensins	-4.98945	2.26102e-09	1.55332e-06
Q9NUK0	REAC:1461957	Beta defensins	-Infinity	3.39518e-09	1.55499e-06
Q9UKA9	REAC:1461957	Beta defensins	-4.97483	2.43056e-09	1.66979e-06
P53999	REAC:1461957	Beta defensins	-Infinity	4.05381e-09	1.85665e-06
Q9UPU9	REAC:1461957	Beta defensins	-4.17322	2.79768e-09	1.922e-06
Q13425	REAC:1461957	Beta defensins	-Infinity	3.29071e-09	2.26071e-06
O75347	REAC:1461957	Beta defensins	-Infinity	3.30277e-09	2.269e-06
P62913	REAC:1461957	Beta defensins	-Infinity	3.30277e-09	2.269e-06
Q9BZE4	REAC:1461957	Beta defensins	-4.14318	3.40318e-09	2.33798e-06
O60783	REAC:1461957	Beta defensins	-Infinity	3.45354e-09	2.37258e-06
Q96PU8	REAC:1461957	Beta defensins	-Infinity	3.48051e-09	2.39111e-06
Q08945	REAC:1461957	Beta defensins	-3.71861	3.69586e-09	2.53906e-06
P61604	REAC:1461957	Beta defensins	-Infinity	3.70716e-09	2.54682e-06
P05198	REAC:1461957	Beta defensins	-Infinity	3.99756e-09	2.74632e-06
P62312	REAC:1461957	Beta defensins	-Infinity	4.05381e-09	2.78497e-06
Q8WWH5	REAC:1461957	Beta defensins	-Infinity	4.23649e-09	2.91047e-06
P10620	REAC:1461957	Beta defensins	-Infinity	4.30211e-09	2.95555e-06
Q8NHQ9	REAC:1461957	Beta defensins	-5.00092	2.17577e-09	2.98951e-06
P40926	REAC:1461957	Beta defensins	-Infinity	4.51352e-09	3.10079e-06
O95793	REAC:1461957	Beta defensins	-4.93613	3.24175e-09	3.31614e-06
O43395	REAC:1461957	Beta defensins	-4.17218	2.81219e-09	3.86395e-06
Q7Z417	REAC:1461957	Beta defensins	-4.95078	2.86817e-09	3.94087e-06
Q9UNQ2	REAC:1461957	Beta defensins	-Infinity	9.23517e-09	4.22971e-06
Q14137	REAC:1461957	Beta defensins	-4.91411	6.83591e-09	4.69627e-06
Q7L2J0	REAC:1461957	Beta defensins	-Infinity	3.49478e-09	4.80183e-06
Q9NSD9	REAC:1461957	Beta defensins	-4.87628	7.62982e-09	5.24169e-06
O00422	REAC:1461957	Beta defensins	-4.8647	8.14927e-09	5.59855e-06
Q5U5Q3	REAC:1461957	Beta defensins	-Infinity	9.0174e-09	6.19496e-06
Q9H5H4	REAC:1461957	Beta defensins	-Infinity	9.06615e-09	6.22844e-06
Q13325	REAC:1461957	Beta defensins	-Infinity	9.07405e-09	6.23387e-06
P67809	REAC:1461957	Beta defensins	-Infinity	9.289e-09	6.38155e-06
Q4G0J3	REAC:1461957	Beta defensins	-3.65434	1.02128e-08	7.01619e-06
Q71RC2	REAC:1461957	Beta defensins	-4.05816	1.04084e-08	7.15059e-06
P26447	REAC:1461957	Beta defensins	-Infinity	1.04265e-08	7.16302e-06
Q9P287	REAC:1461957	Beta defensins	-Infinity	1.09039e-08	7.49095e-06
P00338	REAC:1461957	Beta defensins	-Infinity	1.16252e-08	7.98652e-06
P13667	REAC:1461957	Beta defensins	-4.03219	1.23456e-08	8.48143e-06
P20810	REAC:1461957	Beta defensins	-4.08514	9.38973e-09	8.51985e-06
Q7Z2T5	REAC:1461957	Beta defensins	-3.34919	1.35108e-08	9.28195e-06
P11021	REAC:1461957	Beta defensins	-4.90467	6.90828e-09	9.49197e-06
P52272	REAC:1461957	Beta defensins	-3.60567	1.45305e-08	9.98248e-06
Q92945	REAC:1461957	Beta defensins	-4.87734	7.58927e-09	1.04277e-05
Q01081	REAC:1461957	Beta defensins	-Infinity	2.35458e-08	1.0784e-05
P08708	REAC:1461957	Beta defensins	-Infinity	2.37326e-08	1.08695e-05
Q9NY61	REAC:1461957	Beta defensins	-4.81506	1.99035e-08	1.17575e-05
P25705	REAC:1461957	Beta defensins	-Infinity	2.71167e-08	1.24195e-05
O00566	REAC:1461957	Beta defensins	-4.84044	9.69736e-09	1.33242e-05
Q9NVU7	REAC:1461957	Beta defensins	-4.07062	9.81868e-09	1.34909e-05
P61011	REAC:1461957	Beta defensins	-4.82564	1.98864e-08	1.3662e-05
O43399	REAC:1461957	Beta defensins	-Infinity	3.00381e-08	1.37575e-05
P14618	REAC:1461957	Beta defensins	-4.8034	2.0252e-08	1.39131e-05
P37108	REAC:1461957	Beta defensins	-4.79492	2.07229e-08	1.42366e-05
Q92615	REAC:1461957	Beta defensins	-4.77686	2.23437e-08	1.53501e-05
O00442	REAC:1461957	Beta defensins	-Infinity	2.31424e-08	1.58989e-05
P60866	REAC:1461957	Beta defensins	-Infinity	2.32303e-08	1.59592e-05
O75683	REAC:1461957	Beta defensins	-Infinity	2.33436e-08	1.60371e-05
Q9Y3D5	REAC:1461957	Beta defensins	-Infinity	2.38016e-08	1.63517e-05
Q9BX40	REAC:1461957	Beta defensins	-Infinity	2.42861e-08	1.66846e-05
Q9NVV4	REAC:1461957	Beta defensins	-4.82564	1.98864e-08	1.67388e-05
Q12874	REAC:1461957	Beta defensins	-Infinity	2.46768e-08	1.69529e-05
Q14011	REAC:1461957	Beta defensins	-Infinity	2.5365e-08	1.74258e-05
P61513	REAC:1461957	Beta defensins	-Infinity	2.54918e-08	1.75128e-05
Q9Y421	REAC:1461957	Beta defensins	-Infinity	2.83761e-08	1.94944e-05
Q5BKZ1	REAC:1461957	Beta defensins	-3.33358	2.91972e-08	2.00585e-05
Q14978	REAC:1461957	Beta defensins	-3.98225	2.97418e-08	2.04326e-05
P10809	REAC:1461957	Beta defensins	-4.71819	5.36279e-08	2.45616e-05
P05388	REAC:1461957	Beta defensins	-Infinity	5.60475e-08	2.56698e-05
P55145	REAC:1461957	Beta defensins	-Infinity	5.61132e-08	2.56998e-05
Q02978	REAC:1461957	Beta defensins	-Infinity	5.6158e-08	2.57203e-05
O95639	REAC:1461957	Beta defensins	-Infinity	5.64881e-08	2.58716e-05
Q9Y388	REAC:1461957	Beta defensins	-Infinity	5.65006e-08	2.58773e-05
P04080	REAC:1461957	Beta defensins	-Infinity	5.66929e-08	2.59653e-05
O75475	REAC:1461957	Beta defensins	-3.53423	3.83733e-08	2.63624e-05
Q8NBP7	REAC:1461957	Beta defensins	-3.92695	3.9535e-08	2.71605e-05
Q8IZ69	REAC:1461957	Beta defensins	-4.814	1.99209e-08	2.73714e-05
P81605	REAC:1461957	Beta defensins	-Infinity	6.03523e-08	2.76414e-05
Q9H7B2	REAC:1461957	Beta defensins	-Infinity	6.72263e-08	3.07896e-05
P0CG48	REAC:1461957	Beta defensins	-4.77261	2.28511e-08	3.13974e-05
Q9H8H0	REAC:1461957	Beta defensins	-3.50522	4.7062e-08	3.23316e-05
P07237	REAC:1461957	Beta defensins	-3.50108	4.86807e-08	3.34437e-05
O95628	REAC:1461957	Beta defensins	-4.71177	5.41623e-08	3.72095e-05
Q9Y5K5	REAC:1461957	Beta defensins	-Infinity	5.69168e-08	3.91018e-05
Q9NXH9	REAC:1461957	Beta defensins	-Infinity	2.8769e-08	3.95287e-05
Q9NY93	REAC:1461957	Beta defensins	-Infinity	5.77775e-08	3.96931e-05
P15170	REAC:1461957	Beta defensins	-4.68923	5.81264e-08	3.99328e-05
P50991	REAC:1461957	Beta defensins	-Infinity	5.91406e-08	4.06296e-05
P62308	REAC:1461957	Beta defensins	-Infinity	5.98437e-08	4.11127e-05
Q9Y3I0	REAC:1461957	Beta defensins	-Infinity	6.48175e-08	4.45296e-05
Q9NQ94	REAC:1461957	Beta defensins	-4.66663	6.54647e-08	4.49742e-05
Q8WXF1	REAC:1461957	Beta defensins	-Infinity	6.94674e-08	4.77241e-05
Q8IZ73	REAC:1461957	Beta defensins	-Infinity	7.04245e-08	4.83816e-05
Q5VZF2	REAC:1461957	Beta defensins	-Infinity	7.09161e-08	4.87194e-05
Q9H307	REAC:1461957	Beta defensins	-3.93218	3.80533e-08	5.22852e-05
Q96E39	REAC:1461957	Beta defensins	-Infinity	1.30579e-07	5.9805e-05
P38159	REAC:1461957	Beta defensins	-Infinity	1.31045e-07	6.00186e-05
P41567	REAC:1461957	Beta defensins	-Infinity	1.31128e-07	6.00567e-05
Q6IBS0	REAC:1461957	Beta defensins	-Infinity	1.31494e-07	6.02243e-05
Q96SB4	REAC:1461957	Beta defensins	-3.86409	9.12627e-08	6.26975e-05
P84077	REAC:1461957	Beta defensins	-Infinity	1.37252e-07	6.28615e-05
P46109	REAC:1461957	Beta defensins	-Infinity	1.41266e-07	6.46999e-05
Q9NZ01	REAC:1461957	Beta defensins	-Infinity	1.51958e-07	6.95968e-05
P13010	REAC:1461957	Beta defensins	-3.84307	1.02246e-07	7.02427e-05
O60739	REAC:1461957	Beta defensins	-Infinity	1.56658e-07	7.17494e-05
Q9Y3C1	REAC:1461957	Beta defensins	-Infinity	1.56658e-07	7.17494e-05
P08240	REAC:1461957	Beta defensins	-4.72033	5.35084e-08	7.35205e-05
Q9Y3T9	REAC:1461957	Beta defensins	-4.71605	5.37767e-08	7.38892e-05
P41214	REAC:1461957	Beta defensins	-3.82622	1.14696e-07	7.8796e-05
P49590	REAC:1461957	Beta defensins	-Infinity	1.31347e-07	9.02352e-05
P56181	REAC:1461957	Beta defensins	-Infinity	1.33733e-07	9.18745e-05
P20042	REAC:1461957	Beta defensins	-Infinity	1.34506e-07	9.24059e-05
O15446	REAC:1461957	Beta defensins	-Infinity	1.36266e-07	9.36146e-05
Q9UBU9	REAC:1461957	Beta defensins	-Infinity	1.36266e-07	9.36146e-05
P35241	REAC:1461957	Beta defensins	-4.658	6.92038e-08	9.50861e-05
Q8IXM3	REAC:1461957	Beta defensins	-4.61144	1.39275e-07	9.56822e-05
Q14247	REAC:1461957	Beta defensins	-Infinity	1.39438e-07	9.57942e-05
Q8WXD2	REAC:1461957	Beta defensins	-Infinity	1.39438e-07	9.57942e-05
P17844	REAC:1461957	Beta defensins	-Infinity	1.40639e-07	9.6619e-05
P62318	REAC:1461957	Beta defensins	-Infinity	1.41911e-07	9.74931e-05
P35544	REAC:1461957	Beta defensins	-Infinity	2.99146e-07	0.000102757
P52758	REAC:1461957	Beta defensins	-4.53053	3.25156e-07	0.000111691
Q6ZN17	REAC:1461957	Beta defensins	-Infinity	2.89936e-07	0.000132791
P13693	REAC:1461957	Beta defensins	-Infinity	2.90148e-07	0.000132888
Q02878	REAC:1461957	Beta defensins	-Infinity	2.90171e-07	0.000132899
P62805	REAC:1461957	Beta defensins	-Infinity	2.92898e-07	0.000134147
Q9BRJ6	REAC:1461957	Beta defensins	-Infinity	2.94015e-07	0.000134659
O43390	REAC:1461957	Beta defensins	-Infinity	2.95985e-07	0.000135561
P31483	REAC:1461957	Beta defensins	-Infinity	2.97489e-07	0.00013625
Q9Y6G3	REAC:1461957	Beta defensins	-Infinity	3.17923e-07	0.000145609
Q92499	REAC:1461957	Beta defensins	-3.45443	1.07041e-07	0.000147075
Q8N3Z6	REAC:1461957	Beta defensins	-4.52392	3.30013e-07	0.000151146
Q8NC60	REAC:1461957	Beta defensins	-3.80091	2.2033e-07	0.000151367
Q9BU23	REAC:1461957	Beta defensins	-3.77447	2.36385e-07	0.000162396
Q6P161	REAC:1461957	Beta defensins	-Infinity	6.22002e-07	0.000170926
P46779	REAC:1461957	Beta defensins	-Infinity	3.3104e-07	0.000170977
P07355	REAC:1461957	Beta defensins	-Infinity	3.24167e-07	0.000172138
Q1KMD3	REAC:1461957	Beta defensins	-3.16656	1.27448e-07	0.000175114
O76094	REAC:1461957	Beta defensins	-Infinity	1.30142e-07	0.000178815
P23246	REAC:1461957	Beta defensins	-3.41705	1.30259e-07	0.000178977
O00178	REAC:1461957	Beta defensins	-Infinity	1.31347e-07	0.00018047
Q9H6R0	REAC:1461957	Beta defensins	-3.37546	2.86642e-07	0.000196923
Q6IN84	REAC:1461957	Beta defensins	-Infinity	2.91478e-07	0.000200246
Q8WVV9	REAC:1461957	Beta defensins	-Infinity	2.91496e-07	0.000200258
P82921	REAC:1461957	Beta defensins	-Infinity	2.91911e-07	0.000200543
Q96IZ0	REAC:1461957	Beta defensins	-Infinity	2.99146e-07	0.000205513
P07900	REAC:1461957	Beta defensins	-3.12721	3.08181e-07	0.00021172
P15311	REAC:1461957	Beta defensins	-4.58531	1.54755e-07	0.000212634
P62841	REAC:1461957	Beta defensins	-Infinity	6.22887e-07	0.000213962
Q02040	REAC:1461957	Beta defensins	-4.55798	3.20611e-07	0.00022026
Q6NZI2	REAC:1461957	Beta defensins	-Infinity	3.29262e-07	0.000226203
Q8IYD1	REAC:1461957	Beta defensins	-4.5151	3.38766e-07	0.000232732
P31948	REAC:1461957	Beta defensins	-Infinity	3.40528e-07	0.000233943
P61326	REAC:1461957	Beta defensins	-4.40138	8.56279e-07	0.000235305
Q9BTL3	REAC:1461957	Beta defensins	-Infinity	3.46705e-07	0.000238186
Q9Y2R4	REAC:1461957	Beta defensins	-4.50627	3.5015e-07	0.000240553
Q13064	REAC:1461957	Beta defensins	-4.50406	3.53412e-07	0.000242794
Q96MU7	REAC:1461957	Beta defensins	-3.07233	3.66582e-07	0.000251842
Q9Y237	REAC:1461957	Beta defensins	-Infinity	7.11723e-07	0.000254446
P98179	REAC:1461957	Beta defensins	-Infinity	6.22543e-07	0.000285125
P16403	REAC:1461957	Beta defensins	-Infinity	6.24416e-07	0.000285983
Q9NP81	REAC:1461957	Beta defensins	-Infinity	6.35465e-07	0.000291043
O75569	REAC:1461957	Beta defensins	-Infinity	6.36481e-07	0.000291509
P39019	REAC:1461957	Beta defensins	-Infinity	6.36974e-07	0.000291734
P62888	REAC:1461957	Beta defensins	-Infinity	1.30663e-06	0.000299219
Q9BYC9	REAC:1461957	Beta defensins	-Infinity	1.29627e-06	0.000309662
Q04837	REAC:1461957	Beta defensins	-Infinity	1.38773e-06	0.00031779
Q96EL2	REAC:1461957	Beta defensins	-Infinity	7.07959e-07	0.000324245
P61254	REAC:1461957	Beta defensins	-Infinity	1.29581e-06	0.000356089
Q8IWZ8	REAC:1461957	Beta defensins	-3.72562	5.39056e-07	0.000370331
P15531	REAC:1461957	Beta defensins	-4.43956	7.4335e-07	0.000388917
P11142	REAC:1461957	Beta defensins	-Infinity	2.92389e-07	0.000401742
Q12931	REAC:1461957	Beta defensins	-3.32126	3.59334e-07	0.000414739
Q6NUQ4	REAC:1461957	Beta defensins	-3.67436	6.06223e-07	0.000416475
Q14CZ7	REAC:1461957	Beta defensins	-Infinity	3.08496e-07	0.000423873
Q9BRL6	REAC:1461957	Beta defensins	-Infinity	6.38562e-07	0.000438692
P60468	REAC:1461957	Beta defensins	-Infinity	6.43804e-07	0.000442293
Q14320	REAC:1461957	Beta defensins	-Infinity	6.43804e-07	0.000442293
O95453	REAC:1461957	Beta defensins	-3.65935	6.55106e-07	0.000450058
Q9NUU7	REAC:1461957	Beta defensins	-Infinity	6.74821e-07	0.000463602
O15234	REAC:1461957	Beta defensins	-4.45854	7.25577e-07	0.000498471
Q16630	REAC:1461957	Beta defensins	-4.45631	7.26344e-07	0.000498998
P61353	REAC:1461957	Beta defensins	-Infinity	7.27611e-07	0.000499869
Q96PK6	REAC:1461957	Beta defensins	-4.43844	7.45189e-07	0.000511945
P08195	REAC:1461957	Beta defensins	-4.40251	8.51438e-07	0.000584938
Q9ULR0	REAC:1461957	Beta defensins	-Infinity	1.29539e-06	0.000593289
Q9UNP9	REAC:1461957	Beta defensins	-Infinity	1.29865e-06	0.000594781
P62750	REAC:1461957	Beta defensins	-Infinity	1.30028e-06	0.000595527
P62280	REAC:1461957	Beta defensins	-Infinity	1.30162e-06	0.000596143
P30101	REAC:1461957	Beta defensins	-4.39574	8.8192e-07	0.000605879
Q07020	REAC:1461957	Beta defensins	-Infinity	1.3412e-06	0.000614268
Q99543	REAC:1461957	Beta defensins	-3.22384	9.46387e-07	0.000650168
P62993	REAC:1461957	Beta defensins	-Infinity	1.4505e-06	0.000676072
P68036	REAC:1461957	Beta defensins	-Infinity	2.62398e-06	0.00072107
P19338	REAC:1461957	Beta defensins	-3.70003	5.5373e-07	0.000760826
P62269	REAC:1461957	Beta defensins	-4.339	1.67952e-06	0.000769218
Q8N8A6	REAC:1461957	Beta defensins	-Infinity	6.25092e-07	0.000858876
Q13310	REAC:1461957	Beta defensins	-Infinity	6.36974e-07	0.000875202
Q6P6C2	REAC:1461957	Beta defensins	-Infinity	1.29552e-06	0.000890021
Q13247	REAC:1461957	Beta defensins	-Infinity	1.29722e-06	0.000891189
P51513	REAC:1461957	Beta defensins	-Infinity	1.29769e-06	0.000891512
Q15397	REAC:1461957	Beta defensins	-3.6572	6.63242e-07	0.000911294
Q9NX24	REAC:1461957	Beta defensins	-Infinity	2.66081e-06	0.000913987
P13798	REAC:1461957	Beta defensins	-3.60008	1.33408e-06	0.000916514
P78563	REAC:1461957	Beta defensins	-Infinity	6.90371e-07	0.000948569
P0CB38	REAC:1461957	Beta defensins	-Infinity	1.41707e-06	0.000973526
Q9H0J9	REAC:1461957	Beta defensins	-3.58274	1.42984e-06	0.000982297
Q9Y4W2	REAC:1461957	Beta defensins	-4.47079	7.27725e-07	0.000999894
O60506	REAC:1461957	Beta defensins	-Infinity	2.94086e-06	0.00101019
Q9BQ39	REAC:1461957	Beta defensins	-4.43732	7.47117e-07	0.00102654
Q07065	REAC:1461957	Beta defensins	-4.37426	1.58037e-06	0.00108571
Q96QE5	REAC:1461957	Beta defensins	-Infinity	2.62265e-06	0.00120117
Q9ULW3	REAC:1461957	Beta defensins	-Infinity	2.63963e-06	0.00120895
Q9NX07	REAC:1461957	Beta defensins	-Infinity	2.64319e-06	0.00121058
P23528	REAC:1461957	Beta defensins	-Infinity	2.64709e-06	0.00121237
P08238	REAC:1461957	Beta defensins	-3.00186	8.89832e-07	0.00122263
O75607	REAC:1461957	Beta defensins	-Infinity	2.68387e-06	0.00122921
Q9Y6A4	REAC:1461957	Beta defensins	-Infinity	2.64058e-06	0.00124161
A1L020	REAC:1461957	Beta defensins	-Infinity	2.62247e-06	0.00124979
P15559	REAC:1461957	Beta defensins	-Infinity	2.67821e-06	0.00125175
P63220	REAC:1461957	Beta defensins	-Infinity	2.88639e-06	0.00132197
Q13151	REAC:1461957	Beta defensins	-Infinity	2.88639e-06	0.00134298
Q9Y3U8	REAC:1461957	Beta defensins	-Infinity	1.00214e-05	0.00135575
P62266	REAC:1461957	Beta defensins	-Infinity	9.9816e-06	0.00152386
Q7Z5Q1	REAC:1461957	Beta defensins	-4.30348	3.34288e-06	0.00153104
Q8NE35	REAC:1461957	Beta defensins	-3.21332	1.76364e-06	0.00153358
Q96BP2	REAC:1461957	Beta defensins	-Infinity	5.63943e-06	0.00154971
P09382	REAC:1461957	Beta defensins	-Infinity	5.19311e-06	0.00178383
Q52LJ0	REAC:1461957	Beta defensins	-Infinity	2.62438e-06	0.00180295
P62249	REAC:1461957	Beta defensins	-4.21402	6.7712e-06	0.00186073
O43776	REAC:1461957	Beta defensins	-Infinity	2.79288e-06	0.00191871
Q8N5L8	REAC:1461957	Beta defensins	-Infinity	9.99339e-06	0.00196156
P62854	REAC:1461957	Beta defensins	-Infinity	1.08701e-05	0.00213364
Q9NVP1	REAC:1461957	Beta defensins	-4.35154	1.62397e-06	0.00223134
P62979	REAC:1461957	Beta defensins	-Infinity	1.02639e-05	0.00228155
Q9UJV9	REAC:1461957	Beta defensins	-4.27926	3.33906e-06	0.00229393
Q9H1E3	REAC:1461957	Beta defensins	-Infinity	5.17341e-06	0.00236942
Q5JTJ3	REAC:1461957	Beta defensins	-Infinity	5.17433e-06	0.00236984
O75822	REAC:1461957	Beta defensins	-Infinity	5.17589e-06	0.00237056
P05412	REAC:1461957	Beta defensins	-Infinity	5.17807e-06	0.00237156
P62937	REAC:1461957	Beta defensins	-Infinity	5.18433e-06	0.00237442
P09132	REAC:1461957	Beta defensins	-Infinity	1.90391e-05	0.00237816
P36542	REAC:1461957	Beta defensins	-Infinity	5.19311e-06	0.00237844
Q8NAV1	REAC:1461957	Beta defensins	-Infinity	5.21107e-06	0.00238667
P23284	REAC:1461957	Beta defensins	-Infinity	5.28449e-06	0.0024203
Q9Y580	REAC:1461957	Beta defensins	-Infinity	5.2874e-06	0.00242163
P42771	REAC:1461957	Beta defensins	-Infinity	1.06575e-05	0.00244057
P82912	REAC:1461957	Beta defensins	-Infinity	5.36542e-06	0.00245736
Q9BQ04	REAC:1461957	Beta defensins	-Infinity	5.41408e-06	0.00247965
P63244	REAC:1461957	Beta defensins	-Infinity	5.48748e-06	0.00251327
O76003	REAC:1461957	Beta defensins	-Infinity	1.05437e-05	0.00289742
P84090	REAC:1461957	Beta defensins	-Infinity	1.90081e-05	0.0029019
Q13601	REAC:1461957	Beta defensins	-Infinity	1.08701e-05	0.0029871
Q9NUL3	REAC:1461957	Beta defensins	-4.19755	6.77079e-06	0.00310102
P99999	REAC:1461957	Beta defensins	-Infinity	1.88049e-05	0.00322974
Q9GZT3	REAC:1461957	Beta defensins	-Infinity	1.88396e-05	0.0032357
Q9BWF3	REAC:1461957	Beta defensins	-Infinity	1.01287e-05	0.00340083
P30050	REAC:1461957	Beta defensins	-Infinity	9.98644e-06	0.00343034
O60869	REAC:1461957	Beta defensins	-Infinity	3.53402e-05	0.00346839
Q9Y285	REAC:1461957	Beta defensins	-Infinity	5.57064e-06	0.00382703
Q8WWY3	REAC:1461957	Beta defensins	-Infinity	5.59295e-06	0.00384236
P61088	REAC:1461957	Beta defensins	-4.04618	2.57589e-05	0.00392581
Q99873	REAC:1461957	Beta defensins	-Infinity	5.73976e-06	0.00394322
Q96A72	REAC:1461957	Beta defensins	-4.0572	2.6079e-05	0.0039814
O00571	REAC:1461957	Beta defensins	-4.29888	3.32924e-06	0.00457437
Q5VTL8	REAC:1461957	Beta defensins	-Infinity	1.00764e-05	0.004615
P38646	REAC:1461957	Beta defensins	-4.30808	3.3627e-06	0.00462035
P26373	REAC:1461957	Beta defensins	-Infinity	1.00921e-05	0.00462218
Q9BSD7	REAC:1461957	Beta defensins	-Infinity	1.01287e-05	0.00463892
Q10589	REAC:1461957	Beta defensins	-Infinity	1.01289e-05	0.00463903
P23588	REAC:1461957	Beta defensins	-4.19755	6.77079e-06	0.00465154
Q96EY7	REAC:1461957	Beta defensins	-4.26884	3.38815e-06	0.00465531
O75223	REAC:1461957	Beta defensins	-Infinity	1.0408e-05	0.00476686
Q9NR56	REAC:1461957	Beta defensins	-Infinity	1.06575e-05	0.00488114
Q86U38	REAC:1461957	Beta defensins	-4.24327	3.63595e-06	0.0049958
Q06787	REAC:1461957	Beta defensins	-4.14655	7.6708e-06	0.00526984
Q86TG7	REAC:1461957	Beta defensins	-4.22808	3.86937e-06	0.00531651
P52298	REAC:1461957	Beta defensins	-Infinity	3.71207e-05	0.0056671
Q7L4I2	REAC:1461957	Beta defensins	-3.18727	4.78332e-05	0.00657228
P16989	REAC:1461957	Beta defensins	-Infinity	1.01287e-05	0.00695839
Q9Y324	REAC:1461957	Beta defensins	-Infinity	1.06184e-05	0.00729487
Q9UKY7	REAC:1461957	Beta defensins	-Infinity	1.06575e-05	0.00732171
Q9BSC4	REAC:1461957	Beta defensins	-3.44564	6.0377e-06	0.0082958
Q96DI7	REAC:1461957	Beta defensins	-Infinity	1.88475e-05	0.00863215
Q13243	REAC:1461957	Beta defensins	-Infinity	1.89527e-05	0.00868036
P62081	REAC:1461957	Beta defensins	-Infinity	1.92009e-05	0.00879403
Q07352	REAC:1461957	Beta defensins	-Infinity	1.92009e-05	0.00879403
Q86V81	REAC:1461957	Beta defensins	-Infinity	1.94201e-05	0.00889442
O95758	REAC:1461957	Beta defensins	-4.1238	1.33432e-05	0.00916675
Q6PJT7	REAC:1461957	Beta defensins	-4.13459	1.34344e-05	0.0092294
P57723	REAC:1461957	Beta defensins	-4.13938	1.35122e-05	0.0092829
P47813	REAC:1461957	Beta defensins	-Infinity	0.000113224	0.00987762
Q86UE4	REAC:1461957	Beta defensins	-4.06696	1.4712e-05	0.0101072
P46776	REAC:1461957	Beta defensins	-Infinity	6.32246e-05	0.0108588
P09913	REAC:1461957	Beta defensins	-Infinity	0.000118595	0.0114248
P35611	REAC:1461957	Beta defensins	-3.01551	8.89813e-06	0.012226
P43307	REAC:1461957	Beta defensins	-Infinity	1.88106e-05	0.0129229
Q9UH17	REAC:1461957	Beta defensins	-Infinity	1.89284e-05	0.0130038
Q9Y624	REAC:1461957	Beta defensins	-Infinity	1.89664e-05	0.0130299
[truncated: 3,501 more rows]

## Sheet: Table S4
Table S4. Functional and sequence-based annotations of the 713 RBPs in predicted functional landscape. RBp classifications (RNA Biology, RBD, EnigmRBP, Enzyme and Ezyme class) were taken from Beckmann et al. (2015); Intrinsic disorder propensities were calculated using the IUPred ('long' and 'short' disorder) and DISOPRED v3; Sequence low complexity content was defined using the segmasker tool. W…
RBP UniprotKB AC	RBP Gene Symbol	RNA Biology	RBD	EnigmRBP	Enzyme	Enzyme class	FU enrichments	FU depletions	RBP set	Disorder (IUPred long)	Disorder (IUPred short)	Disorder (DISOPRED3)	Low complexity (SEG)	Sequence length	PTM density (all)	Ac density	Meth density	O-GalnAc density	O-GlcnAc density	Phospho density	SUMO density	Ub density	# tissues (HPA)	Expression breath (HPA)
O00148	DDX39A	linked	recognized	FALSE	FALSE		1	0	E-RBP	0.0749415	0.100703	0.0796253	0.033	427	0.115	0.016	0.009	NA	NA	0.037	0.009	0.042	39	0.6724
O14979	HNRNPDL	linked	recognized	FALSE	FALSE		1	0	E-RBP	0.52619	0.442857	0.397619	0.307	420	0.136	0.017	0.026	NA	NA	0.057	NA	0.036	48	0.8276
O15347	HMGB3	unknown	unknown	TRUE	FALSE		3	0	E-RBP	0.63	0.315	0.445	0.21	200	0.13	0.055	0.01	NA	NA	0.035	NA	0.03	7	0.1207
O43159	RRP8	linked	unknown	FALSE	FALSE		28	0	E-RBP	0.528509	0.407895	0.489035	0.132	456	0.059	0.002	0.002	NA	NA	0.044	0.009	0.002	46	0.7931
O43251	RBFOX2	linked	recognized	FALSE	FALSE		1	0	E-RBP	0.366667	0.330769	0.451282	0.213	390	0.036	0.003	0.015	NA	NA	0.01	0.003	0.005	45	0.7759
O43818	RRP9	linked	unknown	FALSE	FALSE		4	0	E-RBP	0.212632	0.197895	0.202105	0.154	475	0.042	0.004	0.002	NA	NA	0.025	NA	0.011	NA	NA
O75616	ERAL1	linked	recognized	FALSE	FALSE		1	0	E-RBP	0.0846682	0.107551	0.144165	0.021	437	0.014	NA	NA	NA	NA	0.007	NA	0.007	48	0.8276
O75874	IDH1	unknown	unknown	TRUE	TRUE	oxidoreductase	1	0	E-RBP	0.0169082	0.031401	0.00724638	0	414	0.109	0.024	NA	NA	NA	0.056	NA	0.029	31	0.5345
O95864	FADS2	unknown	unknown	TRUE	TRUE	oxidoreductase	10	0	E-RBP	0.0653153	0.0675676	0.036036	0.032	444	0.043	NA	NA	NA	NA	0.002	NA	0.041	43	0.7414
P00966	ASS1	unknown	unknown	TRUE	TRUE	ligase	9	0	E-RBP	0.0631068	0.092233	0.0194175	0.024	412	0.08	0.007	0.01	NA	NA	0.051	NA	0.012	31	0.5345
P04003	C4BPA	unknown	unknown	TRUE	FALSE		5	0	E-RBP	0.0301508	0.0318258	0.0167504	0	597	0.01	NA	NA	NA	NA	0.01	NA	NA	6	0.1034
P05783	KRT18	unknown	unknown	TRUE	FALSE		3	0	E-RBP	0.123256	0.0465116	0.255814	0.114	430	0.26	0.026	0.03	NA	0.007	0.14	0.023	0.035	28	0.4828
P06733	ENO1	linked	unknown	FALSE	TRUE	lyase	1	0	E-RBP	0	0.0253456	0.00460829	0	434	0.274	0.081	0.018	NA	NA	0.09	0.007	0.078	48	0.8276
P09960	LTA4H	unknown	unknown	TRUE	TRUE	hydrolase	3	0	E-RBP	0.0212766	0.0474632	0.00490998	0.02	611	0.077	0.013	NA	NA	NA	0.026	NA	0.038	48	0.8276
P11940	PABPC1	linked	recognized	FALSE	FALSE		3	0	E-RBP	0.320755	0.221698	0.320755	0.06	636	0.165	0.013	0.042	NA	NA	0.058	0.002	0.05	43	0.7414
P17931	LGALS3	linked	unknown	FALSE	FALSE		1	0	E-RBP	0.424	0.232	0.388	0.34	250	0.04	0.004	NA	NA	NA	0.032	NA	0.004	46	0.7931
P20073	ANXA7	unknown	unknown	TRUE	FALSE		4	0	E-RBP	0.352459	0.258197	0.346311	0.203	488	0.043	0.006	NA	NA	NA	0.018	NA	0.018	46	0.7931
P22087	FBL	linked	recognized	FALSE	FALSE		2	0	E-RBP	0.34891	0.339564	0.267913	0.224	321	0.121	0.012	0.037	NA	NA	0.025	0.012	0.034	43	0.7414
P29084	GTF2E2	linked	recognized	FALSE	FALSE		6	0	E-RBP	0.319588	0.350515	0.285223	0.065	291	0.079	0.021	0.003	NA	NA	0.045	NA	0.01	48	0.8276
P39023	RPL3	linked	unknown	FALSE	FALSE		1	0	E-RBP	0.0992556	0.16129	0.114144	0.03	403	0.149	0.025	0.017	NA	NA	0.035	0.025	0.047	NA	NA
P42167	TMPO	unknown	unknown	TRUE	FALSE		1	0	E-RBP	0.696035	0.486784	0.731278	0.097	454	0.203	0.007	0.009	NA	NA	0.152	0.004	0.031	48	0.8276
P49411	TUFM	linked	recognized	FALSE	FALSE		1	0	E-RBP	0.0176991	0.0243363	0.108407	0.102	452	0.104	0.024	0.013	NA	NA	0.04	NA	0.027	48	0.8276
P49674	CSNK1E	unknown	unknown	TRUE	TRUE	transferase	1	0	E-RBP	0.283654	0.286058	0.283654	0.05	416	0.084	0.002	0.007	NA	NA	0.055	NA	0.019	47	0.8103
P50454	SERPINH1	unknown	unknown	TRUE	FALSE		2	0	E-RBP	0.0191388	0.0263158	0.0933014	0.122	418	0.081	NA	0.002	NA	NA	0.045	0.002	0.031	22	0.3793
P50914	RPL14	linked	unknown	FALSE	FALSE		1	0	E-RBP	0.418605	0.237209	0.376744	0.465	215	0.144	0.047	0.009	NA	NA	0.023	0.014	0.051	48	0.8276
P52597	HNRNPF	linked	recognized	FALSE	FALSE		1	0	E-RBP	0.060241	0.0626506	0.250602	0.051	415	0.149	0.007	0.022	NA	NA	0.082	0.014	0.024	47	0.8103
P55084	HADHB	unknown	unknown	TRUE	TRUE	transferase	2	0	E-RBP	0.0232068	0.035865	0.105485	0	474	0.049	0.019	0.002	NA	NA	0.023	NA	0.004	45	0.7759
P56270	MAZ	linked	unknown	FALSE	FALSE		5	0	E-RBP	0.287212	0.197065	0.127883	0.363	477	0.044	0.004	0.004	NA	NA	0.029	NA	0.006	45	0.7759
P61619	SEC61A1	linked	unknown	FALSE	FALSE		4	0	E-RBP	0	0.00630252	0.0231092	0	476	0.048	NA	0.002	NA	NA	0.027	NA	0.019	NA	NA
P62191	PSMC1	linked	unknown	FALSE	FALSE		3	0	E-RBP	0.204545	0.193182	0.134091	0.08	440	0.102	0.009	0.002	NA	NA	0.03	0.005	0.057	46	0.7931
P62495	ETF1	linked	recognized	FALSE	FALSE		21	0	E-RBP	0.0251716	0.0640732	0.102975	0	437	0.053	0.002	0.014	NA	NA	0.025	NA	0.011	46	0.7931
Q00688	FKBP3	unknown	unknown	TRUE	TRUE	isomerase	1	0	E-RBP	0.254464	0.196429	0.107143	0	224	0.121	0.018	0.013	NA	NA	0.058	NA	0.031	48	0.8276
Q13283	G3BP1	linked	recognized	FALSE	FALSE		2	0	E-RBP	0.618026	0.521459	0.545064	0.221	466	0.116	0.004	0.034	NA	NA	0.054	NA	0.024	46	0.7931
Q14444	CAPRIN1	linked	recognized	FALSE	FALSE		1	0	E-RBP	0.771509	0.610719	0.715092	0.289	709	0.111	0.003	0.031	NA	NA	0.058	NA	0.02	48	0.8276
Q15427	SF3B4	linked	recognized	FALSE	FALSE		4	0	E-RBP	0.599057	0.57783	0.523585	0.491	424	0.033	NA	0.014	NA	NA	0.017	NA	0.002	29	0.5
Q15428	SF3A2	linked	unknown	FALSE	FALSE		1	0	E-RBP	0.724138	0.674569	0.594828	0.616	464	0.043	0.009	0.002	NA	NA	0.011	0.002	0.019	48	0.8276
Q15434	RBMS2	linked	recognized	FALSE	FALSE		1	0	E-RBP	0.375921	0.309582	0.511057	0.111	407	0.064	NA	NA	NA	NA	0.054	0.002	0.007	48	0.8276
Q15654	TRIP6	unknown	unknown	TRUE	FALSE		1	0	E-RBP	0.556723	0.491597	0.548319	0.218	476	0.107	NA	0.055	NA	NA	0.053	NA	NA	48	0.8276
Q5T160	RARS2	linked	recognized	FALSE	FALSE		3	0	E-RBP	0.00865052	0.017301	0.0017301	0.047	578	0.009	0.002	NA	NA	NA	0.003	NA	0.003	NA	NA
Q5T280	C9orf114	unknown	recognized	FALSE	FALSE		18	0	E-RBP	0.199468	0.239362	0.204787	0.12	376	0.027	0.005	NA	NA	NA	0.008	0.003	0.011	NA	NA
Q5VU13	C1orf204	unknown	unknown	TRUE	FALSE		1	0	E-RBP	0.00241546	0.0386473	0.359903	0.191	414	NA	NA	NA	NA	NA	NA	NA	NA	46	0.7931
Q66PJ3	ARL6IP4	linked	recognized	FALSE	FALSE		1	0	E-RBP	0.902613	0.695962	0.562945	0.371	421	0.126	NA	0.012	NA	NA	0.105	0.002	0.007	48	0.8276
Q6YP21	CCBL2	unknown	unknown	TRUE	FALSE		13	0	E-RBP	0	0.0154185	0.0881057	0	454	0.04	0.004	0.004	NA	NA	0.011	NA	0.02	47	0.8103
Q6ZN04	MEX3B	linked	recognized	FALSE	FALSE		1	0	E-RBP	0.622144	0.404218	0.579965	0.292	569	0.035	NA	NA	NA	NA	0.032	NA	0.004	1	0.0172
Q7L1Q6	BZW1	unknown	unknown	TRUE	FALSE		9	0	E-RBP	0.0835322	0.100239	0.0620525	0.026	419	0.072	0.005	NA	NA	NA	0.021	NA	0.045	NA	NA
Q86SE5	RALYL	linked	recognized	FALSE	FALSE		4	0	E-RBP	0.443299	0.37457	0.563574	0.22	291	0.048	NA	NA	NA	NA	0.031	0.003	0.014	9	0.1552
Q8IUX4	APOBEC3F	linked	recognized	FALSE	FALSE		2	0	E-RBP	0	0.0241287	0.0080429	0	373	0.011	NA	0.003	NA	NA	0.008	NA	NA	NA	NA
Q8N5P1	ZC3H8	linked	unknown	FALSE	FALSE		21	0	E-RBP	0.635739	0.536082	0.628866	0.137	291	0.069	0.007	0.003	NA	NA	0.055	0.003	NA	40	0.6897
Q8NAF0	ZNF579	unknown	unknown	TRUE	FALSE		4	0	E-RBP	0.674377	0.516014	0.106762	0.404	562	0.028	NA	0.005	NA	NA	0.021	NA	0.002	48	0.8276
Q8NDF8	PAPD5	linked	unknown	FALSE	FALSE		1	0	E-RBP	0.442308	0.395105	0.386364	0.194	572	0.03	NA	0.002	NA	NA	0.019	0.003	0.005	NA	NA
Q8NEY8	PPHLN1	unknown	unknown	TRUE	FALSE		3	0	E-RBP	0.90393	0.668122	0.679039	0.144	458	0.144	0.009	0.004	NA	NA	0.105	0.015	0.011	41	0.7069
Q8TBF4	ZCRB1	linked	recognized	FALSE	FALSE		1	0	E-RBP	0.442396	0.428571	0.585253	0.157	217	0.055	NA	NA	NA	NA	0.051	NA	0.005	NA	NA
Q8WU90	ZC3H15	unknown	unknown	TRUE	FALSE		6	0	E-RBP	0.429577	0.34507	0.415493	0.223	426	0.066	0.014	NA	NA	NA	0.038	NA	0.014	48	0.8276
Q969S3	ZNF622	unknown	recognized	FALSE	FALSE		2	0	E-RBP	0.377358	0.331237	0.32914	0.187	477	0.063	NA	0.004	NA	NA	0.042	0.002	0.015	NA	NA
Q96CX2	KCTD12	unknown	unknown	TRUE	FALSE		13	0	E-RBP	0.356923	0.369231	0.326154	0.114	325	0.071	0.003	0.003	NA	NA	0.062	NA	0.003	NA	NA
Q96I24	FUBP3	linked	recognized	FALSE	FALSE		2	0	E-RBP	0.433566	0.300699	0.486014	0.086	572	0.101	0.003	0.024	NA	NA	0.047	0.003	0.023	NA	NA
Q96K80	ZC3H10	unknown	unknown	TRUE	FALSE		1	0	E-RBP	0.559908	0.336406	0.640553	0.21	434	0.014	NA	NA	NA	NA	0.014	NA	NA	NA	NA
Q96P11	NSUN5	linked	unknown	FALSE	FALSE		2	0	E-RBP	0.04662	0.0559441	0.027972	0.061	429	0.058	0.002	0.009	NA	NA	0.016	0.005	0.026	41	0.7069
Q99733	NAP1L4	unknown	unknown	TRUE	FALSE		4	0	E-RBP	0.354667	0.32	0.256	0.211	375	0.088	0.005	NA	NA	NA	0.059	NA	0.024	46	0.7931
Q9BSH4	TACO1	linked	unknown	FALSE	FALSE		5	0	E-RBP	0.232323	0.191919	0.121212	0.168	297	0.013	0.003	NA	NA	NA	0.007	NA	0.003	48	0.8276
Q9BTD8	RBM42	linked	recognized	FALSE	FALSE		2	0	E-RBP	0.49375	0.33125	0.622917	0.502	480	0.035	NA	0.023	NA	NA	0.01	NA	0.002	47	0.8103
Q9BUT9	FAM195A	unknown	unknown	TRUE	FALSE		1	0	E-RBP	0.8	0.775	0.3625	0.138	160	0.069	NA	0.031	NA	NA	0.037	NA	NA	NA	NA
Q9BWE0	REPIN1	linked	unknown	FALSE	FALSE		2	0	E-RBP	0.358025	0.294533	0.0705467	0.076	567	0.03	0.004	NA	NA	NA	0.025	NA	0.002	48	0.8276
Q9BY77	POLDIP3	linked	recognized	FALSE	FALSE		4	0	E-RBP	0.418052	0.287411	0.589074	0.093	421	0.102	0.002	0.017	NA	NA	0.059	NA	0.024	42	0.7241
Q9H000	MKRN2	unknown	unknown	TRUE	FALSE		5	0	E-RBP	0.259615	0.278846	0.151442	0.036	416	0.063	NA	0.005	NA	NA	0.024	NA	0.034	46	0.7931
Q9H7E2	TDRD3	linked	recognized	FALSE	FALSE		1	0	E-RBP	0.662058	0.551459	0.763441	0.032	651	0.074	NA	0.003	NA	NA	0.063	NA	0.008	48	0.8276
Q9HBE1	PATZ1	unknown	unknown	TRUE	FALSE		1	0	E-RBP	0.267831	0.208151	0.077147	0.095	687	0.033	NA	0.001	NA	NA	0.025	0.001	0.006	47	0.8103
Q9HCD5	NCOA5	unknown	unknown	TRUE	FALSE		1	0	E-RBP	0.709845	0.499136	0.502591	0.28	579	0.071	NA	0.005	NA	NA	0.066	NA	NA	NA	NA
Q9NQ55	PPAN	linked	unknown	FALSE	FALSE		2	0	E-RBP	0.458774	0.427061	0.403805	0.131	473	0.053	0.002	0.015	NA	NA	0.021	NA	0.015	48	0.8276
Q9NRX1	PNO1	linked	recognized	FALSE	FALSE		1	0	E-RBP	0.261905	0.297619	0.261905	0.04	252	0.028	0.004	0.004	NA	NA	0.008	NA	0.012	NA	NA
Q9UBV8	PEF1	unknown	unknown	TRUE	FALSE		1	0	E-RBP	0.394366	0.366197	0.394366	0.32	284	0.021	NA	0.004	NA	NA	0.014	NA	0.004	NA	NA
Q9UHC7	MKRN1	unknown	unknown	TRUE	FALSE		3	0	E-RBP	0.219917	0.16805	0.414938	0.218	482	0.048	0.002	0.002	NA	NA	0.015	NA	0.029	NA	NA
Q9UN86	G3BP2	linked	recognized	FALSE	FALSE		2	0	E-RBP	0.630705	0.551867	0.556017	0.301	482	0.077	0.004	0.021	NA	NA	0.035	0.002	0.015	48	0.8276
Q9UNW9	NOVA2	linked	recognized	FALSE	FALSE		4	0	E-RBP	0.184959	0.123984	0.479675	0.309	492	0.012	NA	NA	NA	NA	0.012	NA	NA	4	0.069
Q9Y6V7	DDX49	linked	recognized	FALSE	FALSE		3	0	E-RBP	0.115942	0.101449	0.161491	0	483	0.023	NA	0.006	NA	NA	0.01	NA	0.006	37	0.6379
A1L020	MEX3A	linked	recognized	FALSE	FALSE		1	4	M-RBP	0.398077	0.248077	0.455769	0.275	520	0.038	NA	0.002	NA	NA	0.023	NA	0.013	NA	NA
A4D1E9	GTPBP10	linked	unknown	FALSE	FALSE		1	2	M-RBP	0.0723514	0.0568475	0.0206718	0.065	387	0.013	NA	NA	NA	NA	0.01	NA	0.003	41	0.7069
O00264	PGRMC1	unknown	unknown	TRUE	FALSE		1	2	M-RBP	0.287179	0.271795	0.235897	0.067	195	0.128	0.005	0.015	NA	NA	0.077	NA	0.031	45	0.7759
O00422	SAP18	linked	unknown	FALSE	FALSE		7	4	M-RBP	0.398693	0.405229	0.176471	0.072	153	0.137	0.007	0.007	NA	NA	0.078	0.013	0.033	47	0.8103
O00442	RTCA	linked	recognized	FALSE	FALSE		5	4	M-RBP	0.0191257	0.0464481	0.00546448	0.025	366	0.036	0.003	0.003	NA	NA	0.014	NA	0.016	NA	NA
O00567	NOP56	linked	recognized	FALSE	FALSE		16	5	M-RBP	0.292929	0.232323	0.282828	0.192	594	0.098	0.005	0.008	NA	NA	0.064	0.002	0.019	48	0.8276
O00571	DDX3X	linked	recognized	FALSE	FALSE		3	4	M-RBP	0.259819	0.23716	0.312689	0.19	662	0.168	0.003	0.038	NA	NA	0.097	0.005	0.026	48	0.8276
O15116	LSM1	linked	recognized	FALSE	FALSE		6	5	M-RBP	0	0.0902256	0.037594	0	133	0.023	NA	NA	NA	NA	0.023	NA	NA	NA	NA
O15235	MRPS12	linked	unknown	FALSE	FALSE		1	2	M-RBP	0.210145	0.275362	0.333333	0.101	138	0.036	0.007	NA	NA	NA	0.022	NA	0.007	NA	NA
O15427	SLC16A3	unknown	unknown	TRUE	FALSE		1	1	M-RBP	0.0580645	0.12043	0.154839	0.157	465	0.03	NA	NA	NA	NA	0.013	0.006	0.011	48	0.8276
O15446	CD3EAP	linked	recognized	FALSE	FALSE		9	3	M-RBP	0.892157	0.839216	0.782353	0.198	510	0.057	0.002	0.004	NA	NA	0.047	0.004	NA	47	0.8103
O43390	HNRNPR	linked	recognized	FALSE	FALSE		36	4	M-RBP	0.402844	0.385466	0.295419	0.269	633	0.126	0.014	0.027	NA	NA	0.058	0.003	0.024	48	0.8276
O43709	WBSCR22	linked	unknown	FALSE	FALSE		1	2	M-RBP	0.185053	0.174377	0.120996	0	281	0.039	NA	0.004	NA	NA	0.018	NA	0.018	29	0.5
O43776	NARS	linked	recognized	FALSE	FALSE		1	3	M-RBP	0.0948905	0.0967153	0.060219	0	548	0.047	0.011	0.004	NA	NA	0.015	NA	0.018	48	0.8276
O43823	AKAP8	unknown	unknown	TRUE	FALSE		3	1	M-RBP	0.676301	0.605491	0.643064	0.165	692	0.056	0.003	0.013	NA	NA	0.04	NA	NA	48	0.8276
O60506	SYNCRIP	linked	recognized	FALSE	FALSE		28	3	M-RBP	0.370787	0.364366	0.341894	0.209	623	0.146	0.019	0.035	NA	NA	0.05	0.002	0.04	48	0.8276
O60739	EIF1B	linked	unknown	FALSE	FALSE		15	5	M-RBP	0	0.115044	0.0176991	0.115	113	0.097	0.018	NA	NA	NA	0.035	0.009	0.035	NA	NA
O60783	MRPS14	linked	unknown	FALSE	FALSE		11	5	M-RBP	0	0.0625	0.132812	0	128	NA	NA	NA	NA	NA	NA	NA	NA	NA	NA
O60812	HNRNPCL1	linked	recognized	FALSE	FALSE		3	2	M-RBP	0.587031	0.453925	0.52901	0.355	293	0.137	0.041	0.007	NA	NA	0.051	NA	0.038	NA	NA
O60832	DKC1	linked	recognized	FALSE	FALSE		2	4	M-RBP	0.210117	0.200389	0.307393	0.152	514	0.101	0.021	NA	NA	NA	0.037	0.008	0.035	48	0.8276
O60869	EDF1	unknown	unknown	TRUE	FALSE		26	5	M-RBP	0.797297	0.445946	0.256757	0	148	0.149	0.034	0.02	NA	NA	0.034	NA	0.061	45	0.7759
O75131	CPNE3	unknown	unknown	TRUE	FALSE		2	5	M-RBP	0.0204842	0.0242086	0.0409683	0.037	537	0.045	0.002	NA	NA	NA	0.024	NA	0.019	NA	NA
O75347	TBCA	linked	unknown	FALSE	FALSE		13	5	M-RBP	0.12037	0.12037	0.0185185	0.269	108	0.194	0.046	0.009	NA	NA	0.046	NA	0.093	48	0.8276
O75475	PSIP1	linked	unknown	FALSE	FALSE		2	4	M-RBP	0.798113	0.658491	0.64717	0.251	530	0.147	0.017	0.002	NA	NA	0.089	0.008	0.032	48	0.8276
O75525	KHDRBS3	linked	recognized	FALSE	FALSE		6	7	M-RBP	0.557803	0.445087	0.49711	0.176	346	0.084	0.014	0.058	NA	NA	0.012	NA	NA	43	0.7414
O75683	SURF6	linked	unknown	FALSE	FALSE		4	6	M-RBP	0.817175	0.700831	0.67313	0.391	361	0.055	0.011	NA	NA	NA	0.039	NA	0.006	48	0.8276
O75817	POP7	linked	recognized	FALSE	FALSE		8	7	M-RBP	0.257143	0.214286	0.0928571	0.093	140	0.071	0.007	0.007	NA	NA	0.036	NA	0.021	NA	NA
O76003	GLRX3	linked	recognized	FALSE	FALSE		21	4	M-RBP	0.0149254	0.0686567	0.0537313	0.057	335	0.054	0.003	NA	NA	NA	0.033	0.003	0.015	40	0.6897
O76021	RSL1D1	linked	unknown	FALSE	FALSE		3	1	M-RBP	0.508163	0.520408	0.512245	0.173	490	0.131	0.022	0.012	NA	NA	0.088	0.004	0.004	48	0.8276
O76094	SRP72	linked	recognized	FALSE	FALSE		1	3	M-RBP	0.268256	0.242921	0.199702	0.094	671	0.076	0.006	0.001	NA	NA	0.04	0.001	0.027	47	0.8103
O95453	PARN	linked	recognized	FALSE	FALSE		2	3	M-RBP	0.176839	0.201878	0.190923	0.061	639	0.061	0.008	NA	NA	NA	0.042	NA	0.011	47	0.8103
O95628	CNOT4	linked	recognized	FALSE	FALSE		3	4	M-RBP	0.50087	0.446957	0.657391	0.077	575	0.045	NA	0.009	NA	NA	0.037	NA	NA	48	0.8276
O95758	PTBP3	linked	recognized	FALSE	FALSE		2	4	M-RBP	0.105072	0.161232	0.288043	0.056	552	0.08	0.011	NA	NA	NA	0.029	0.009	0.031	NA	NA
O95777	NAA38	linked	recognized	FALSE	TRUE	transferase	13	5	M-RBP	0	0.104167	0.0104167	0	96	0.063	NA	NA	NA	NA	0.052	NA	0.01	NA	NA
O95793	STAU1	linked	recognized	FALSE	FALSE		6	6	M-RBP	0.52513	0.388215	0.398614	0.153	577	0.049	0.007	0.009	NA	0.002	0.029	NA	0.002	46	0.7931
P00338	LDHA	unknown	unknown	TRUE	TRUE	oxidoreductase	33	8	M-RBP	0.00301205	0.0240964	0.00301205	0.036	332	0.202	0.048	0.018	NA	NA	0.066	0.006	0.063	NA	NA
P00505	GOT2	unknown	unknown	TRUE	TRUE	transferase	12	2	M-RBP	0.0186047	0.0325581	0.0674419	0.042	430	0.114	0.051	0.002	NA	NA	0.042	NA	0.019	45	0.7759
P04080	CSTB	unknown	unknown	TRUE	FALSE		18	4	M-RBP	0.326531	0.357143	0.102041	0	98	0.173	0.031	0.01	NA	NA	0.092	NA	0.041	7	0.1207
P05141	SLC25A5	unknown	unknown	TRUE	FALSE		1	2	M-RBP	0	0.0100671	0.00671141	0.04	298	0.218	0.05	0.034	NA	NA	0.067	0.007	0.06	43	0.7414
P05204	HMGN2	unknown	unknown	TRUE	FALSE		4	5	M-RBP	1	1	1	0.611	90	0.311	0.167	NA	NA	NA	0.022	0.033	0.089	48	0.8276
P05388	RPLP0	linked	unknown	FALSE	FALSE		1	5	M-RBP	0.0536278	0.0883281	0.138801	0.158	317	0.142	0.013	0.016	NA	NA	0.057	0.003	0.054	34	0.5862
P05412	JUN	linked	unknown	FALSE	FALSE		2	3	M-RBP	0.634441	0.29003	0.628399	0.199	331	0.085	0.012	NA	NA	NA	0.054	0.009	0.009	31	0.5345
P06576	ATP5B	unknown	unknown	TRUE	TRUE	hydrolase	1	4	M-RBP	0.0453686	0.0510397	0.124764	0.066	529	0.11	0.019	0.006	NA	NA	0.064	NA	0.021	48	0.8276
P07237	P4HB	unknown	unknown	TRUE	TRUE	isomerase	3	5	M-RBP	0.0787402	0.0925197	0.114173	0.081	508	0.089	0.018	0.014	0.002	NA	0.037	NA	0.018	44	0.7586
P07737	PFN1	linked	unknown	FALSE	FALSE		7	5	M-RBP	0	0.0642857	0	0.093	140	0.293	0.043	0.014	NA	NA	0.179	NA	0.057	48	0.8276
P07910	HNRNPC	linked	recognized	FALSE	FALSE		2	2	M-RBP	0.630719	0.470588	0.54902	0.32	306	0.278	0.026	0.026	NA	NA	0.118	0.033	0.075	48	0.8276
P08238	HSP90AB1	linked	unknown	FALSE	FALSE		1	3	M-RBP	0.218232	0.153315	0.131215	0.149	724	0.243	0.047	0.022	NA	NA	0.101	0.006	0.068	47	0.8103
P08240	SRPR	linked	recognized	FALSE	FALSE		2	4	M-RBP	0.302508	0.288401	0.304075	0.071	638	0.064	0.005	0.003	NA	NA	0.047	NA	0.009	NA	NA
P08621	SNRNP70	linked	recognized	FALSE	FALSE		5	2	M-RBP	0.826087	0.606407	0.549199	0.513	437	0.096	0.007	0.014	NA	NA	0.059	NA	0.016	48	0.8276
P08708	RPS17	linked	unknown	FALSE	FALSE		9	5	M-RBP	0.162963	0.140741	0.0444444	0	135	0.207	0.037	0.015	NA	NA	0.081	0.007	0.067	NA	NA
P09001	MRPL3	linked	unknown	FALSE	FALSE		34	9	M-RBP	0.100575	0.186782	0.109195	0.086	348	0.023	NA	NA	NA	NA	0.009	NA	0.014	44	0.7586
P09012	SNRPA	linked	recognized	FALSE	FALSE		3	2	M-RBP	0.460993	0.450355	0.29078	0.287	282	0.053	0.011	0.004	NA	NA	0.014	NA	0.025	48	0.8276
P09132	SRP19	linked	recognized	FALSE	FALSE		25	6	M-RBP	0.236111	0.229167	0.298611	0.063	144	0.042	NA	0.007	NA	NA	0.021	NA	0.014	47	0.8103
P09234	SNRPC	linked	recognized	FALSE	FALSE		9	2	M-RBP	0.874214	0.553459	0.622642	0.566	159	0.107	0.013	0.006	NA	NA	0.063	NA	0.025	48	0.8276
P09382	LGALS1	unknown	unknown	TRUE	FALSE		2	5	M-RBP	0	0.0444444	0.0148148	0	135	0.156	0.037	NA	NA	NA	0.059	0.007	0.052	21	0.3621
P09622	DLD	linked	recognized	FALSE	TRUE	oxidoreductase	2	3	M-RBP	0.00785855	0.0157171	0.0707269	0	509	0.083	0.035	0.008	NA	NA	0.014	NA	0.026	48	0.8276
P09913	IFIT2	linked	unknown	FALSE	FALSE		21	3	M-RBP	0.0974576	0.112288	0.0275424	0.068	472	0.036	0.004	0.002	NA	NA	0.013	NA	0.017	3	0.0517
P0CB38	PABPC4L	linked	recognized	FALSE	FALSE		5	4	M-RBP	0.0135135	0.0378378	0.0810811	0.043	370	0.022	0.003	NA	NA	NA	0.003	0.003	0.014	NA	NA
P0CG48	UBC	linked	unknown	FALSE	FALSE		2	4	M-RBP	0.170803	0.208759	0	0	685	0.38	0.039	0.039	NA	NA	0.12	0.089	0.092	47	0.8103
P10599	TXN	linked	recognized	FALSE	TRUE	oxidoreductase	12	4	M-RBP	0	0.104762	0	0	105	0.181	0.048	0.019	NA	NA	0.076	NA	0.038	45	0.7759
P10620	MGST1	unknown	unknown	TRUE	TRUE	transferase	8	4	M-RBP	0	0.0193548	0.0258065	0	155	0.045	0.013	NA	NA	NA	0.032	NA	NA	39	0.6724
P10809	HSPD1	linked	unknown	FALSE	FALSE		4	4	M-RBP	0.0680628	0.0541012	0.0715532	0.049	573	0.194	0.058	0.009	NA	NA	0.08	NA	0.047	43	0.7414
P11142	HSPA8	linked	recognized	FALSE	FALSE		1	2	M-RBP	0.210526	0.100619	0.0526316	0.098	646	0.24	0.042	0.026	NA	NA	0.09	0.009	0.073	NA	NA
P12956	XRCC6	linked	recognized	FALSE	FALSE		5	4	M-RBP	0.126437	0.159278	0.0985222	0.09	609	0.194	0.033	0.016	NA	NA	0.057	0.018	0.069	48	0.8276
P13010	XRCC5	unknown	unknown	TRUE	FALSE		1	3	M-RBP	0.0696721	0.0983607	0.122951	0.015	732	0.152	0.026	0.008	NA	NA	0.042	0.019	0.056	47	0.8103
P13693	TPT1	unknown	unknown	TRUE	FALSE		3	4	M-RBP	0.133721	0.162791	0.0988372	0	172	0.174	0.029	0.006	NA	NA	0.076	0.017	0.047	42	0.7241
P13861	PRKAR2A	unknown	unknown	TRUE	TRUE	transferase	5	4	M-RBP	0.227723	0.205446	0.148515	0.04	404	0.074	0.002	0.002	NA	NA	0.052	NA	0.017	NA	NA
P14618	PKM	linked	unknown	FALSE	TRUE	transferase	8	5	M-RBP	0.0338983	0.0451977	0.0301318	0	531	0.224	0.043	0.011	NA	0.004	0.1	0.006	0.06	NA	NA
P14866	HNRNPL	linked	recognized	FALSE	FALSE		3	5	M-RBP	0.390492	0.366723	0.319185	0.19	589	0.144	0.015	0.014	NA	NA	0.065	0.015	0.036	48	0.8276
P14868	DARS	linked	recognized	FALSE	FALSE		7	3	M-RBP	0.125749	0.133733	0.0459082	0.024	501	0.1	0.022	0.006	NA	NA	0.046	NA	0.026	45	0.7759
P15170	GSPT1	linked	recognized	FALSE	FALSE		11	4	M-RBP	0.202405	0.152305	0.172345	0.086	499	0.06	0.016	0.002	NA	NA	0.024	NA	0.018	48	0.8276
P15311	EZR	linked	unknown	FALSE	FALSE		2	4	M-RBP	0.46587	0.322526	0.221843	0.094	586	0.143	0.017	0.009	NA	NA	0.058	0.007	0.053	42	0.7241
P15531	NME1	linked	unknown	FALSE	TRUE	transferase	13	4	M-RBP	0.0197368	0.0657895	0.0131579	0	152	0.23	0.053	0.033	NA	NA	0.066	0.02	0.059	45	0.7759
P16989	YBX3	linked	unknown	FALSE	FALSE		2	3	M-RBP	0.908602	0.733871	0.728495	0.417	372	0.215	0.005	0.091	NA	NA	0.091	NA	0.027	35	0.6034
P17987	TCP1	linked	unknown	FALSE	FALSE		1	6	M-RBP	0.0413669	0.0485612	0.0467626	0	556	0.112	0.016	0.009	NA	NA	0.041	NA	0.045	47	0.8103
P18077	RPL35A	linked	unknown	FALSE	FALSE		5	2	M-RBP	0.0909091	0.145455	0.00909091	0	110	0.2	0.036	0.027	NA	NA	0.045	NA	0.091	NA	NA
P18615	NELFE	linked	recognized	FALSE	FALSE		30	5	M-RBP	0.739474	0.439474	0.6	0.282	380	0.121	NA	0.003	NA	NA	0.111	0.005	0.003	43	0.7414
P19338	NCL	linked	recognized	FALSE	FALSE		1	2	M-RBP	0.678873	0.556338	0.612676	0.427	710	0.248	0.061	0.039	NA	NA	0.089	0.011	0.048	48	0.8276
P20042	EIF2S2	linked	unknown	FALSE	FALSE		8	4	M-RBP	0.441441	0.363363	0.528529	0.117	333	0.135	0.018	0.009	NA	NA	0.057	NA	0.051	48	0.8276
P20810	CAST	unknown	unknown	TRUE	FALSE		3	4	M-RBP	1	0.894068	1	0.198	708	0.105	0.016	0.006	NA	NA	0.078	0.001	0.004	45	0.7759
P23246	SFPQ	linked	recognized	FALSE	FALSE		3	4	M-RBP	0.775106	0.724187	0.589816	0.526	707	0.13	0.021	0.035	NA	NA	0.047	0.006	0.021	48	0.8276
P23284	PPIB	unknown	unknown	TRUE	TRUE	isomerase	1	4	M-RBP	0.00925926	0.0462963	0.175926	0.056	216	0.134	0.028	0.019	NA	NA	0.051	NA	0.037	42	0.7241
P23528	CFL1	unknown	unknown	TRUE	FALSE		9	4	M-RBP	0	0.0662651	0	0	166	0.446	0.108	0.012	NA	NA	0.133	0.072	0.12	35	0.6034
P25398	RPS12	linked	unknown	FALSE	FALSE		5	4	M-RBP	0	0.0681818	0.0833333	0	132	0.159	0.038	0.015	NA	NA	0.03	NA	0.076	41	0.7069
P25705	ATP5A1	unknown	unknown	TRUE	TRUE	hydrolase	7	6	M-RBP	0.00361664	0.0180832	0.079566	0.033	553	0.116	0.029	0.007	NA	NA	0.049	NA	0.031	48	0.8276
P26196	DDX6	linked	recognized	FALSE	FALSE		3	2	M-RBP	0.198758	0.180124	0.15942	0.06	483	0.072	0.008	0.002	NA	NA	0.037	NA	0.025	48	0.8276
P26368	U2AF2	linked	recognized	FALSE	FALSE		3	1	M-RBP	0.315789	0.225263	0.343158	0.164	475	0.074	0.004	0.006	NA	NA	0.046	0.002	0.015	48	0.8276
P26373	RPL13	linked	unknown	FALSE	FALSE		2	4	M-RBP	0.469194	0.345972	0.0853081	0.114	211	0.171	0.024	0.024	NA	NA	0.062	0.014	0.047	47	0.8103
P26447	S100A4	unknown	unknown	TRUE	FALSE		13	4	M-RBP	0.00990099	0.108911	0.049505	0	101	0.188	0.059	NA	NA	NA	0.03	0.04	0.059	11	0.1897
P26599	PTBP1	linked	recognized	FALSE	FALSE		5	5	M-RBP	0.126177	0.19209	0.250471	0.115	531	0.136	0.019	0.002	NA	0.002	0.062	0.015	0.036	48	0.8276
P26651	ZFP36	linked	unknown	FALSE	FALSE		6	5	M-RBP	0.613497	0.54908	0.720859	0.325	326	0.15	NA	0.003	NA	NA	0.141	NA	0.006	43	0.7414
P28799	GRN	unknown	unknown	TRUE	FALSE		3	4	M-RBP	0.0236088	0.0438449	0.0775717	0	593	0.013	NA	NA	0.002	NA	0.012	NA	NA	44	0.7586
P30050	RPL12	linked	recognized	FALSE	FALSE		3	4	M-RBP	0.115152	0.163636	0.00606061	0	165	0.133	0.018	0.012	NA	NA	0.055	NA	0.048	45	0.7759
P30101	PDIA3	linked	unknown	FALSE	TRUE	isomerase	7	4	M-RBP	0.0435644	0.0633663	0.0970297	0.038	505	0.117	0.008	0.014	0.008	NA	0.067	NA	0.02	46	0.7931
P30405	PPIF	unknown	unknown	TRUE	TRUE	isomerase	1	2	M-RBP	0.0434783	0.111111	0.202899	0.068	207	0.097	0.043	0.005	NA	NA	0.029	0.005	0.014	NA	NA
P31146	CORO1A	unknown	unknown	TRUE	FALSE		29	3	M-RBP	0.193059	0.160521	0.0867679	0	461	0.076	0.013	NA	NA	NA	0.035	NA	0.028	10	0.1724
P31483	TIA1	linked	recognized	FALSE	FALSE		5	6	M-RBP	0.199482	0.225389	0.26943	0.078	386	0.031	NA	0.003	NA	NA	0.023	NA	0.005	NA	NA
P31942	HNRNPH3	linked	recognized	FALSE	FALSE		5	4	M-RBP	0.202312	0.130058	0.265896	0.442	346	0.165	0.003	0.052	NA	NA	0.092	0.003	0.014	NA	NA
P31943	HNRNPH1	linked	recognized	FALSE	FALSE		8	2	M-RBP	0.138085	0.126949	0.224944	0.131	449	0.187	0.007	0.051	NA	0.002	0.089	0.016	0.022	48	0.8276
P31948	STIP1	unknown	unknown	TRUE	FALSE		2	5	M-RBP	0.290976	0.213628	0.0589319	0.046	543	0.158	0.048	0.015	NA	NA	0.039	0.006	0.052	48	0.8276
P35241	RDX	unknown	unknown	TRUE	FALSE		3	2	M-RBP	0.480274	0.331046	0.233276	0.194	583	0.089	0.012	0.005	NA	NA	0.026	0.002	0.045	28	0.4828
P35268	RPL22	linked	unknown	FALSE	FALSE		3	5	M-RBP	0.0546875	0.148438	0.195312	0.344	128	0.148	0.023	0.016	NA	NA	0.063	NA	0.047	NA	NA
P35269	GTF2F1	linked	recognized	FALSE	FALSE		4	4	M-RBP	0.744681	0.601547	0.591876	0.29	517	0.106	0.014	NA	NA	NA	0.083	NA	0.01	48	0.8276
P35544	FAU	linked	unknown	FALSE	FALSE		17	4	M-RBP	0	0.135135	0	0	74	NA	NA	NA	NA	NA	NA	NA	NA	43	0.7414
P35637	FUS	linked	recognized	FALSE	FALSE		7	8	M-RBP	0.939163	0.790875	0.769962	0.679	526	0.154	0.004	0.068	NA	0.002	0.061	0.006	0.013	48	0.8276
P35659	DEK	linked	recognized	FALSE	FALSE		12	3	M-RBP	0.642667	0.517333	0.544	0.357	375	0.16	0.019	0.008	NA	NA	0.112	NA	0.021	47	0.8103
P37108	SRP14	linked	recognized	FALSE	FALSE		12	7	M-RBP	0.264706	0.227941	0.279412	0.25	136	0.118	NA	0.015	NA	NA	0.059	NA	0.044	NA	NA
P38159	RBMX	linked	recognized	FALSE	FALSE		17	4	M-RBP	0.907928	0.85422	0.767263	0.437	391	0.353	0.026	0.097	NA	NA	0.202	0.005	0.023	48	0.8276
P38646	HSPA9	unknown	unknown	TRUE	FALSE		3	1	M-RBP	0.244477	0.106038	0.114875	0.105	679	0.131	0.035	0.01	NA	NA	0.068	NA	0.018	46	0.7931
P39019	RPS19	linked	unknown	FALSE	FALSE		23	8	M-RBP	0.317241	0.337931	0.0206897	0	145	0.152	0.041	0.028	NA	NA	0.041	NA	0.041	NA	NA
P40227	CCT6A	linked	unknown	FALSE	FALSE		2	4	M-RBP	0	0.0207156	0.0225989	0.049	531	0.1	0.017	0.008	NA	NA	0.026	0.002	0.047	47	0.8103
P40926	MDH2	linked	unknown	FALSE	TRUE	oxidoreductase	10	5	M-RBP	0	0.035503	0.0621302	0.044	338	0.178	0.056	0.003	NA	NA	0.086	NA	0.033	48	0.8276
P41214	EIF2D	linked	recognized	FALSE	FALSE		4	5	M-RBP	0.183219	0.19863	0.179795	0.034	584	0.024	0.002	NA	NA	NA	0.017	NA	0.005	39	0.6724
P41567	EIF1	linked	unknown	FALSE	FALSE		14	5	M-RBP	0	0.0884956	0.0176991	0.115	113	0.115	0.018	NA	NA	NA	0.053	NA	0.044	NA	NA
P42677	RPS27	linked	unknown	FALSE	FALSE		4	5	M-RBP	0.27381	0.321429	0.0238095	0.131	84	0.179	0.024	0.024	NA	NA	0.06	0.024	0.048	NA	NA
P42766	RPL35	linked	unknown	FALSE	FALSE		3	6	M-RBP	0.341463	0.447154	0.00813008	0.171	123	0.179	0.041	0.024	NA	NA	0.049	NA	0.065	43	0.7414
P42771	CDKN2A	linked	unknown	FALSE	FALSE		13	4	M-RBP	0.282051	0.173077	0.0641026	0.09	156	0.051	NA	0.019	NA	NA	0.032	NA	NA	NA	NA
P46199	MTIF2	linked	recognized	FALSE	FALSE		1	4	M-RBP	0.0618982	0.0618982	0.123796	0.023	727	0.006	NA	NA	NA	NA	0.006	NA	NA	NA	NA
P46776	RPL27A	linked	unknown	FALSE	FALSE		7	4	M-RBP	0.277027	0.297297	0.182432	0.115	148	0.135	0.02	0.02	NA	NA	0.034	0.007	0.054	46	0.7931
P46779	RPL28	linked	unknown	FALSE	FALSE		12	5	M-RBP	0.49635	0.270073	0.10219	0.109	137	0.204	0.007	0.022	NA	NA	0.08	0.022	0.073	44	0.7586
P46783	RPS10	linked	recognized	FALSE	FALSE		5	4	M-RBP	0.551515	0.484848	0.357576	0.097	165	0.218	0.024	0.055	NA	NA	0.067	0.018	0.055	40	0.6897
P47813	EIF1AX	linked	recognized	FALSE	FALSE		27	4	M-RBP	0.319444	0.395833	0.291667	0.306	144	0.139	0.042	0.007	NA	NA	0.042	NA	0.049	NA	NA
P47914	RPL29	linked	unknown	FALSE	FALSE		11	3	M-RBP	0.993711	0.654088	0.251572	0.27	159	0.157	0.013	0.025	NA	NA	0.044	NA	0.075	43	0.7414
P47974	ZFP36L2	linked	unknown	FALSE	FALSE		4	3	M-RBP	0.48583	0.427126	0.803644	0.407	494	0.091	NA	0.002	NA	NA	0.075	NA	0.014	39	0.6724
P48444	ARCN1	unknown	unknown	TRUE	FALSE		3	8	M-RBP	0.25636	0.215264	0.213307	0.059	511	0.104	0.018	0.002	NA	NA	0.041	NA	0.043	46	0.7931
P49368	CCT3	linked	unknown	FALSE	FALSE		2	4	M-RBP	0.0990826	0.0917431	0.0458716	0	545	0.134	0.017	0.007	NA	NA	0.057	0.002	0.051	48	0.8276
P49590	HARS2	linked	recognized	FALSE	FALSE		3	5	M-RBP	0.0118577	0.027668	0.0889328	0	506	0.03	0.004	NA	NA	NA	0.02	0.002	0.004	46	0.7931
P49591	SARS	linked	recognized	FALSE	FALSE		2	6	M-RBP	0.114786	0.120623	0.105058	0.027	514	0.062	0.006	0.006	NA	NA	0.018	NA	0.033	NA	NA
P50991	CCT4	linked	unknown	FALSE	FALSE		7	6	M-RBP	0.0797774	0.0705009	0.0556586	0.026	539	0.119	0.019	0.017	NA	NA	0.045	0.002	0.037	30	0.5172
P51513	NOVA1	linked	recognized	FALSE	FALSE		3	5	M-RBP	0.282353	0.194118	0.511765	0.245	510	0.018	NA	NA	NA	NA	0.018	NA	NA	NA	NA
P51608	MECP2	linked	unknown	FALSE	FALSE		16	2	M-RBP	0.954733	0.792181	0.837449	0.348	486	0.091	0.008	0.014	NA	NA	0.066	NA	0.002	48	0.8276
P52272	HNRNPM	linked	recognized	FALSE	FALSE		16	8	M-RBP	0.342466	0.306849	0.636986	0.167	730	0.163	0.018	0.019	NA	NA	0.048	0.034	0.044	48	0.8276
P52292	KPNA2	unknown	unknown	TRUE	FALSE		1	4	M-RBP	0.189036	0.175803	0.179584	0.025	529	0.091	0.002	NA	NA	NA	0.051	0.011	0.026	42	0.7241
P52298	NCBP2	linked	recognized	FALSE	FALSE		11	4	M-RBP	0.0384615	0.24359	0.403846	0.09	156	0.122	0.019	0.026	NA	NA	0.058	NA	0.019	48	0.8276
P52758	HRSP12	linked	recognized	FALSE	FALSE		19	7	M-RBP	0	0.0729927	0.0291971	0	137	0.08	0.007	NA	NA	NA	0.073	NA	NA	9	0.1552
P53597	SUCLG1	unknown	unknown	TRUE	TRUE	ligase	10	7	M-RBP	0.0491329	0.0491329	0.112717	0.237	346	0.023	0.012	NA	NA	NA	0.009	NA	0.003	47	0.8103
P53999	SUB1	linked	unknown	FALSE	FALSE		4	4	M-RBP	0.724409	0.590551	0.543307	0.276	127	0.252	0.039	NA	NA	NA	0.142	0.024	0.047	48	0.8276
P54577	YARS	linked	recognized	FALSE	FALSE		2	7	M-RBP	0.100379	0.153409	0.0511364	0.076	528	0.125	0.019	0.009	NA	NA	0.042	NA	0.055	48	0.8276
P55036	PSMD4	linked	unknown	FALSE	FALSE		19	20	M-RBP	0.482759	0.3687	0.331565	0.127	377	0.072	0.011	NA	NA	NA	0.024	NA	0.037	42	0.7241
P55263	ADK	unknown	unknown	TRUE	TRUE	transferase	6	5	M-RBP	0.0469613	0.0524862	0.0469613	0.047	362	0.03	0.011	NA	NA	NA	0.006	0.003	0.011	43	0.7414
P55769	NHP2L1	linked	recognized	FALSE	FALSE		6	4	M-RBP	0	0.078125	0.03125	0.203	128	0.125	0.023	0.008	NA	NA	0.031	0.008	0.055	NA	NA
P55795	HNRNPH2	linked	recognized	FALSE	FALSE		5	2	M-RBP	0.146993	0.129176	0.253898	0.18	449	0.158	0.004	0.042	NA	NA	0.073	0.011	0.027	48	0.8276
P56181	NDUFV3	unknown	unknown	TRUE	TRUE	oxidoreductase	13	4	M-RBP	0.638889	0.537037	0.398148	0.213	108	0.028	NA	NA	NA	NA	0.028	NA	NA	48	0.8276
P57721	PCBP3	linked	recognized	FALSE	FALSE		1	2	M-RBP	0.409704	0.25876	0.355795	0.03	371	0.043	0.008	0.003	NA	NA	0.022	0.005	0.005	46	0.7931
P57723	PCBP4	linked	recognized	FALSE	FALSE		2	3	M-RBP	0.200993	0.111663	0.416873	0.102	403	0.022	0.005	NA	NA	NA	0.01	0.002	0.005	NA	NA
P60228	EIF3E	linked	unknown	FALSE	FALSE		16	2	M-RBP	0.0224719	0.0719101	0.0494382	0	445	0.072	0.007	0.002	NA	NA	0.022	0.002	0.038	46	0.7931
P60468	SEC61B	linked	unknown	FALSE	FALSE		10	4	M-RBP	0.53125	0.5	0.541667	0.281	96	0.156	NA	NA	NA	NA	0.156	NA	NA	42	0.7241
P60866	RPS20	linked	unknown	FALSE	FALSE		6	4	M-RBP	0.260504	0.310924	0.0672269	0	119	0.218	0.034	0.034	NA	NA	0.059	0.008	0.084	47	0.8103
P61011	SRP54	linked	recognized	FALSE	FALSE		7	5	M-RBP	0.077381	0.115079	0.119048	0.03	504	0.062	0.006	0.004	NA	NA	0.016	NA	0.036	41	0.7069
P61088	UBE2N	unknown	unknown	TRUE	TRUE	ligase	23	5	M-RBP	0.0657895	0.131579	0.0131579	0	152	0.125	0.033	0.013	NA	NA	0.033	NA	0.046	41	0.7069
P61254	RPL26	linked	unknown	FALSE	FALSE		14	6	M-RBP	0.531034	0.413793	0.110345	0.103	145	0.269	0.055	0.048	NA	NA	0.062	0.014	0.09	47	0.8103
P61326	MAGOH	linked	recognized	FALSE	FALSE		18	5	M-RBP	0.0136986	0.0684932	0.00684932	0	146	0.11	0.014	0.007	NA	NA	0.041	NA	0.048	48	0.8276
P61353	RPL27	linked	unknown	FALSE	FALSE		24	9	M-RBP	0.00735294	0.0588235	0.00735294	0.088	136	0.199	0.044	0.015	NA	NA	0.037	0.015	0.088	45	0.7759
P61513	RPL37A	linked	unknown	FALSE	FALSE		10	4	M-RBP	0	0.152174	0.0434783	0	92	0.152	0.033	0.011	NA	NA	0.076	NA	0.033	45	0.7759
P61604	HSPE1	unknown	unknown	TRUE	FALSE		13	4	M-RBP	0	0.0490196	0.0588235	0.088	102	0.304	0.069	0.039	NA	NA	0.088	0.01	0.098	48	0.8276
P61764	STXBP1	unknown	unknown	TRUE	FALSE		1	5	M-RBP	0.0909091	0.109428	0.0757576	0.088	594	0.047	NA	0.002	NA	NA	0.027	NA	0.019	8	0.1379
P61956	SUMO2	unknown	unknown	TRUE	FALSE		7	4	M-RBP	0.515789	0.536842	0.105263	0	95	0.284	0.053	0.032	NA	NA	0.042	0.074	0.084	48	0.8276
P61981	YWHAG	linked	unknown	FALSE	FALSE		1	1	M-RBP	0.105263	0.105263	0.0526316	0.032	247	0.194	0.028	0.004	NA	NA	0.109	NA	0.053	48	0.8276
P62244	RPS15A	linked	unknown	FALSE	FALSE		2	4	M-RBP	0	0.0692308	0.00769231	0	130	0.1	0.023	NA	NA	NA	0.015	NA	0.062	45	0.7759
P62249	RPS16	linked	unknown	FALSE	FALSE		18	7	M-RBP	0.00684932	0.164384	0.157534	0	146	0.199	0.021	0.048	NA	NA	0.034	0.041	0.055	41	0.7069
P62263	RPS14	linked	recognized	FALSE	FALSE		11	4	M-RBP	0.456954	0.390728	0.152318	0.066	151	0.139	0.007	0.007	NA	NA	0.073	0.02	0.033	NA	NA
P62266	RPS23	linked	unknown	FALSE	FALSE		50	8	M-RBP	0.167832	0.258741	0.0699301	0	143	0.105	0.007	NA	NA	NA	0.014	0.028	0.056	44	0.7586
P62269	RPS18	linked	recognized	FALSE	FALSE		11	7	M-RBP	0.111842	0.144737	0.0723684	0.138	152	0.171	0.033	0.026	NA	NA	0.033	0.026	0.053	45	0.7759
P62277	RPS13	linked	unknown	FALSE	FALSE		11	3	M-RBP	0.0662252	0.119205	0.0927152	0	151	0.166	0.026	NA	NA	NA	0.079	NA	0.06	NA	NA
P62280	RPS11	linked	unknown	FALSE	FALSE		3	4	M-RBP	0	0.0822785	0.240506	0	158	0.285	0.032	0.025	NA	NA	0.101	0.044	0.082	NA	NA
P62308	SNRPG	linked	recognized	FALSE	FALSE		16	4	M-RBP	0.0263158	0.171053	0.0394737	0	76	0.158	0.066	0.013	NA	NA	0.026	NA	0.053	48	0.8276
P62310	LSM3	linked	recognized	FALSE	FALSE		16	4	M-RBP	0.147059	0.156863	0.156863	0.196	102	0.039	NA	0.01	NA	NA	0.02	NA	0.01	23	0.3966
P62312	LSM6	linked	recognized	FALSE	FALSE		7	4	M-RBP	0	0.15	0.05	0	80	0.075	0.013	0.013	NA	NA	NA	0.013	0.037	47	0.8103
P62314	SNRPD1	linked	recognized	FALSE	FALSE		3	4	M-RBP	0.378151	0.285714	0.277311	0.193	119	0.176	NA	0.109	NA	NA	0.025	NA	0.042	46	0.7931
P62316	SNRPD2	linked	recognized	FALSE	FALSE		6	4	M-RBP	0.372881	0.389831	0.169492	0.119	118	0.195	0.051	0.017	NA	NA	0.051	0.008	0.068	48	0.8276
P62318	SNRPD3	linked	recognized	FALSE	FALSE		12	4	M-RBP	0.190476	0.357143	0.31746	0.079	126	0.159	0.016	0.079	NA	NA	0.024	NA	0.04	47	0.8103
P62750	RPL23A	linked	recognized	FALSE	FALSE		7	5	M-RBP	0.429487	0.455128	0.115385	0.186	156	0.154	0.026	NA	NA	NA	0.071	NA	0.058	36	0.6207
P62805	HIST2H4A	unknown	unknown	TRUE	FALSE		19	4	M-RBP	0.194175	0.31068	0.194175	0.184	103	0.534	0.097	0.214	NA	NA	0.117	0.049	0.058	47	0.8103
P62826	RAN	linked	unknown	FALSE	FALSE		3	2	M-RBP	0.0324074	0.0925926	0.0601852	0	216	0.185	0.032	0.023	NA	NA	0.046	0.009	0.074	NA	NA
P62829	RPL23	linked	unknown	FALSE	FALSE		5	2	M-RBP	0.0357143	0.0928571	0.0857143	0.057	140	0.164	0.036	0.014	NA	NA	0.057	NA	0.057	47	0.8103
P62841	RPS15	linked	unknown	FALSE	FALSE		18	5	M-RBP	0.248276	0.331034	0.0206897	0.303	145	0.09	NA	NA	NA	NA	0.041	0.007	0.041	45	0.7759
P62847	RPS24	linked	unknown	FALSE	FALSE		8	5	M-RBP	0.421053	0.398496	0.165414	0.12	133	0.195	0.045	NA	NA	NA	0.045	0.015	0.09	26	0.4483
P62851	RPS25	linked	unknown	FALSE	FALSE		4	4	M-RBP	0.416	0.368	0.376	0.264	125	0.192	0.04	0.008	NA	NA	0.056	0.008	0.08	48	0.8276
P62854	RPS26	linked	unknown	FALSE	FALSE		23	4	M-RBP	0.417391	0.382609	0.121739	0.278	115	0.104	0.026	0.017	NA	NA	0.035	0.009	0.017	NA	NA
P62857	RPS28	linked	unknown	FALSE	FALSE		17	4	M-RBP	0.115942	0.188406	0.0434783	0.203	69	0.145	NA	0.014	NA	NA	0.087	NA	0.043	43	0.7414
P62888	RPL30	linked	unknown	FALSE	FALSE		18	4	M-RBP	0.0782609	0.165217	0.113043	0	115	0.287	0.061	0.017	NA	NA	0.113	NA	0.096	48	0.8276
P62899	RPL31	linked	unknown	FALSE	FALSE		11	6	M-RBP	0.2	0.176	0.112	0.168	125	0.192	0.024	0.04	NA	NA	0.088	NA	0.04	47	0.8103
P62910	RPL32	linked	unknown	FALSE	FALSE		8	4	M-RBP	0.17037	0.274074	0.037037	0.081	135	0.141	0.007	0.044	NA	NA	0.044	0.007	0.037	43	0.7414
P62979	RPS27A	linked	unknown	FALSE	FALSE		14	4	M-RBP	0.121795	0.314103	0.0641026	0.199	156	0.327	0.064	0.032	NA	NA	0.096	0.045	0.09	47	0.8103
P62993	GRB2	linked	unknown	FALSE	FALSE		1	4	M-RBP	0	0.078341	0.0138249	0	217	0.115	0.028	0.009	NA	NA	0.046	NA	0.032	47	0.8103
P63165	SUMO1	unknown	unknown	TRUE	FALSE		13	4	M-RBP	0.475248	0.415842	0.168317	0	101	0.327	0.02	0.04	NA	NA	0.05	0.109	0.109	48	0.8276
P63220	RPS21	linked	unknown	FALSE	FALSE		10	4	M-RBP	0	0.120482	0.0361446	0	83	0.205	0.048	0.024	NA	NA	0.06	0.012	0.06	45	0.7759
P63241	EIF5A	linked	recognized	FALSE	FALSE		5	4	M-RBP	0.025974	0.0844156	0.0779221	0	154	0.24	0.052	0.013	NA	NA	0.071	0.045	0.058	39	0.6724
P63244	GNB2L1	linked	unknown	FALSE	FALSE		2	3	M-RBP	0.00630915	0.0410095	0.00315457	0	317	0.177	0.009	0.025	NA	NA	0.085	0.006	0.05	NA	NA
P67809	YBX1	linked	unknown	FALSE	FALSE		10	8	M-RBP	0.925926	0.768519	0.657407	0.38	324	0.204	0.009	0.056	NA	NA	0.099	NA	0.04	47	0.8103
P68036	UBE2L3	unknown	unknown	TRUE	TRUE	ligase	12	4	M-RBP	0.0779221	0.123377	0.0324675	0.097	154	0.149	0.045	NA	NA	NA	0.013	NA	0.091	45	0.7759
P68104	EEF1A1	linked	recognized	FALSE	FALSE		2	3	M-RBP	0.0887446	0.0584416	0.0497835	0.045	462	0.301	0.054	0.069	NA	NA	0.1	0.013	0.065	47	0.8103
P78362	SRPK2	linked	unknown	FALSE	TRUE	transferase	1	4	M-RBP	0.460756	0.422965	0.49564	0.199	688	0.049	0.001	0.001	NA	NA	0.031	NA	0.016	15	0.2586
P78563	ADARB1	linked	recognized	FALSE	FALSE		1	3	M-RBP	0.292848	0.252362	0.303644	0.126	741	0.028	NA	0.001	NA	NA	0.024	0.001	0.001	NA	NA
P81605	DCD	unknown	unknown	TRUE	FALSE		14	4	M-RBP	0.381818	0.427273	0.190909	0.3	110	0.027	0.018	NA	NA	NA	0.009	NA	NA	1	0.0172
P82673	MRPS35	linked	unknown	FALSE	FALSE		3	2	M-RBP	0.120743	0.117647	0.142415	0.043	323	0.031	NA	NA	NA	NA	0.031	NA	NA	45	0.7759
P82921	MRPS21	linked	unknown	FALSE	FALSE		9	4	M-RBP	0	0.114943	0.0114943	0.161	87	0.034	NA	NA	NA	NA	0.023	NA	0.011	NA	NA
P83881	RPL36A	linked	unknown	FALSE	FALSE		2	2	M-RBP	0.330189	0.481132	0.00943396	0	106	0.104	NA	0.038	NA	NA	0.028	NA	0.038	NA	NA
P84077	ARF1	linked	unknown	FALSE	FALSE		3	6	M-RBP	0	0.0331492	0.0165746	0	181	0.083	0.011	0.006	NA	NA	0.033	0.006	0.028	NA	NA
P84090	ERH	unknown	unknown	TRUE	FALSE		14	4	M-RBP	0.0192308	0.134615	0.0384615	0	104	0.173	0.029	0.01	NA	NA	0.087	NA	0.048	47	0.8103
P84103	SRSF3	linked	recognized	FALSE	FALSE		13	4	M-RBP	0.560976	0.52439	0.518293	0.433	164	0.201	0.018	0.03	NA	NA	0.128	0.006	0.018	48	0.8276
P98179	RBM3	linked	recognized	FALSE	FALSE		7	4	M-RBP	0.592357	0.490446	0.484076	0.363	157	0.242	NA	0.121	NA	NA	0.121	NA	NA	27	0.4655
P99999	CYCS	unknown	unknown	TRUE	FALSE		15	5	M-RBP	0.0952381	0.180952	0.047619	0	105	0.238	0.067	0.019	NA	NA	0.095	0.01	0.048	48	0.8276
Q01085	TIAL1	linked	recognized	FALSE	FALSE		2	2	M-RBP	0.178667	0.216	0.272	0.064	375	0.045	0.003	NA	NA	NA	0.029	NA	0.013	NA	NA
Q02252	ALDH6A1	unknown	unknown	TRUE	TRUE	oxidoreductase	4	6	M-RBP	0.0485981	0.0542056	0.0934579	0.071	535	0.036	0.011	0.002	NA	NA	0.022	NA	NA	38	0.6552
Q02790	FKBP4	unknown	unknown	TRUE	TRUE	isomerase	16	2	M-RBP	0.163399	0.152505	0.135076	0.024	459	0.137	0.02	0.009	NA	NA	0.063	0.002	0.044	40	0.6897
Q04837	SSBP1	unknown	unknown	TRUE	FALSE		17	5	M-RBP	0	0.0608108	0.0608108	0	148	0.115	0.02	NA	NA	NA	0.068	NA	0.027	46	0.7931
Q05048	CSTF1	linked	unknown	FALSE	FALSE		1	1	M-RBP	0.0208817	0.0324826	0.0139211	0	431	0.021	NA	NA	NA	NA	0.012	NA	0.009	47	0.8103
Q06787	FMR1	linked	recognized	FALSE	FALSE		1	3	M-RBP	0.411392	0.387658	0.498418	0.057	632	0.04	NA	0.013	NA	NA	0.019	NA	0.008	48	0.8276
Q07065	CKAP4	unknown	unknown	TRUE	FALSE		2	2	M-RBP	0.420266	0.252492	0.207641	0.219	602	0.066	0.002	0.003	0.002	NA	0.047	NA	0.013	45	0.7759
Q07352	ZFP36L1	linked	unknown	FALSE	FALSE		2	4	M-RBP	0.43787	0.428994	0.715976	0.207	338	0.092	0.003	0.003	NA	NA	0.062	0.003	0.021	NA	NA
Q08170	SRSF4	linked	recognized	FALSE	FALSE		7	2	M-RBP	0.775304	0.720648	0.688259	0.603	494	0.119	0.008	0.008	NA	NA	0.097	NA	0.006	48	0.8276
Q08945	SSRP1	linked	unknown	FALSE	FALSE		1	3	M-RBP	0.406206	0.320169	0.317348	0.189	709	0.11	0.018	0.008	NA	NA	0.055	0.001	0.027	37	0.6379
Q12931	TRAP1	unknown	unknown	TRUE	FALSE		1	3	M-RBP	0.0681818	0.0738636	0.15483	0.036	704	0.057	0.016	0.004	NA	NA	0.031	NA	0.006	47	0.8103
Q12996	CSTF3	linked	recognized	FALSE	FALSE		1	5	M-RBP	0.103208	0.138075	0.192469	0.057	717	0.04	0.007	NA	NA	NA	0.025	NA	0.008	48	0.8276
Q13064	MKRN3	unknown	unknown	TRUE	FALSE		8	6	M-RBP	0.329389	0.238659	0.426036	0.195	507	0.014	NA	0.004	NA	NA	NA	NA	0.01	NA	NA
Q13247	SRSF6	linked	recognized	FALSE	FALSE		8	5	M-RBP	0.686047	0.587209	0.543605	0.465	344	0.157	0.012	0.006	NA	NA	0.128	NA	0.012	48	0.8276
Q13310	PABPC4	linked	recognized	FALSE	FALSE		4	2	M-RBP	0.267081	0.164596	0.343168	0.076	644	0.143	0.005	0.037	NA	NA	0.053	0.002	0.047	47	0.8103
Q13425	SNTB2	unknown	unknown	TRUE	FALSE		7	4	M-RBP	0.162963	0.15	0.192593	0.194	540	0.057	0.006	0.002	NA	NA	0.043	NA	0.007	NA	NA
Q13595	TRA2A	linked	recognized	FALSE	FALSE		1	2	M-RBP	0.755319	0.624113	0.648936	0.532	282	0.23	NA	0.011	NA	NA	0.213	NA	0.007	NA	NA
Q13601	KRR1	linked	recognized	FALSE	FALSE		19	3	M-RBP	0.433071	0.335958	0.412073	0.139	381	0.084	NA	0.005	NA	NA	0.037	0.01	0.031	38	0.6552
Q13823	GNL2	linked	unknown	FALSE	FALSE		3	1	M-RBP	0.452804	0.389877	0.439124	0.111	731	0.047	0.001	0.003	NA	NA	0.027	0.003	0.012	23	0.3966
Q13868	EXOSC2	linked	unknown	FALSE	FALSE		3	2	M-RBP	0.0477816	0.105802	0.0750853	0	293	0.072	NA	0.003	NA	NA	0.038	NA	0.031	48	0.8276
Q14011	CIRBP	linked	recognized	FALSE	FALSE		9	5	M-RBP	0.627907	0.616279	0.517442	0.436	172	0.238	0.006	0.081	NA	NA	0.145	NA	0.006	NA	NA
Q14137	BOP1	linked	recognized	FALSE	FALSE		1	4	M-RBP	0.253351	0.241287	0.180965	0.117	746	0.048	0.003	0.005	NA	NA	0.025	NA	0.015	NA	NA
Q14247	CTTN	unknown	unknown	TRUE	FALSE		3	4	M-RBP	0.62	0.398182	0.672727	0.075	550	0.222	0.027	0.029	NA	NA	0.133	0.007	0.025	48	0.8276
Q14258	TRIM25	unknown	unknown	TRUE	TRUE	ligase	12	4	M-RBP	0.185714	0.133333	0.179365	0.06	630	0.092	0.006	0.006	NA	NA	0.04	NA	0.04	42	0.7241
Q14320	FAM50A	unknown	unknown	TRUE	FALSE		3	5	M-RBP	0.498525	0.309735	0.271386	0.28	339	0.088	0.006	0.018	NA	NA	0.035	0.018	0.012	47	0.8103
Q14498	RBM39	linked	recognized	FALSE	FALSE		4	5	M-RBP	0.324528	0.3	0.467925	0.257	530	0.102	0.002	0.017	NA	NA	0.062	0.008	0.013	46	0.7931
Q14739	LBR	unknown	unknown	TRUE	FALSE		1	3	M-RBP	0.165854	0.162602	0.242276	0.075	615	0.091	0.011	0.005	NA	NA	0.054	NA	0.021	16	0.2759
Q14978	NOLC1	linked	recognized	FALSE	FALSE		6	4	M-RBP	0.908441	0.844063	0.86123	0.559	699	0.176	0.02	0.007	NA	NA	0.132	0.009	0.009	27	0.4655
Q14CZ7	FASTKD3	unknown	recognized	FALSE	FALSE		1	1	M-RBP	0.00151057	0.0151057	0.149547	0.018	662	0.009	NA	NA	NA	NA	0.008	NA	0.002	39	0.6724
Q15050	RRS1	linked	recognized	FALSE	FALSE		2	4	M-RBP	0.739726	0.545205	0.413699	0.219	365	0.041	0.014	NA	NA	NA	0.022	0.003	0.003	43	0.7414
Q15061	WDR43	unknown	unknown	TRUE	FALSE		2	1	M-RBP	0.233383	0.237814	0.292467	0.102	677	0.052	0.001	0.001	NA	NA	0.034	0.003	0.012	NA	NA
Q15233	NONO	linked	recognized	FALSE	FALSE		1	3	M-RBP	0.66242	0.52017	0.369427	0.261	471	0.187	0.025	0.028	NA	NA	0.045	0.04	0.049	48	0.8276
Q15287	RNPS1	linked	recognized	FALSE	FALSE		5	2	M-RBP	1	0.832787	0.727869	0.6	305	0.184	0.003	0.01	NA	NA	0.167	NA	0.003	11	0.1897
Q15365	PCBP1	linked	recognized	FALSE	FALSE		9	5	M-RBP	0.151685	0.0870787	0.331461	0	356	0.154	0.011	0.003	NA	NA	0.104	0.014	0.022	48	0.8276
Q15366	PCBP2	linked	recognized	FALSE	FALSE		5	3	M-RBP	0.268493	0.19726	0.312329	0	365	0.129	0.014	0.003	NA	NA	0.074	0.016	0.022	NA	NA
Q15637	SF1	linked	recognized	FALSE	FALSE		5	2	M-RBP	0.907668	0.682316	0.589984	0.379	639	0.042	0.003	0.006	NA	NA	0.028	NA	0.005	48	0.8276
Q15646	OASL	linked	recognized	FALSE	FALSE		3	4	M-RBP	0.00194553	0.0175097	0.0116732	0.023	514	0.008	NA	NA	NA	NA	0.006	NA	0.002	21	0.3621
Q15942	ZYX	unknown	unknown	TRUE	FALSE		3	1	M-RBP	0.641608	0.575175	0.618881	0.392	572	0.093	0.012	0.012	NA	NA	0.059	NA	0.009	13	0.2241
Q16630	CPSF6	linked	recognized	FALSE	FALSE		7	6	M-RBP	0.784029	0.627949	0.664247	0.503	551	0.078	0.005	0.009	NA	NA	0.056	NA	0.007	48	0.8276
Q16658	FSCN1	unknown	unknown	TRUE	FALSE		4	2	M-RBP	0.0649087	0.0628803	0.0121704	0	493	0.093	0.012	0.006	NA	NA	0.047	0.002	0.026	27	0.4655
Q17RY0	CPEB4	linked	recognized	FALSE	FALSE		1	5	M-RBP	0.475995	0.37037	0.62963	0.144	729	0.029	0.003	0.003	NA	NA	0.023	NA	NA	NA	NA
Q1ED39	KNOP1	unknown	unknown	TRUE	FALSE		12	1	M-RBP	0.79476	0.587336	0.759825	0.135	458	0.092	0.007	0.009	NA	NA	0.057	0.02	NA	NA	NA
Q1KMD3	HNRNPUL2	unknown	recognized	FALSE	FALSE		2	4	M-RBP	0.43909	0.390897	0.46988	0.293	747	0.106	0.012	0.027	NA	NA	0.047	0.001	0.019	44	0.7586
Q2M296	MTHFSD	linked	recognized	FALSE	FALSE		3	2	M-RBP	0.255875	0.201044	0.151436	0.089	383	0.013	NA	0.003	NA	NA	0.01	NA	NA	NA	NA
Q4G0J3	LARP7	linked	recognized	FALSE	FALSE		4	4	M-RBP	0.487973	0.417526	0.45189	0.119	582	0.076	0.009	NA	NA	NA	0.065	NA	0.002	42	0.7241
Q52LJ0	FAM98B	linked	unknown	FALSE	FALSE		1	3	M-RBP	0.0636364	0.0666667	0.0272727	0.052	330	0.039	0.006	NA	NA	NA	0.018	NA	0.015	48	0.8276
Q5BKZ1	ZNF326	linked	unknown	FALSE	FALSE		1	4	M-RBP	0.702749	0.503436	0.694158	0.237	582	0.143	0.007	0.041	NA	NA	0.076	0.014	0.005	45	0.7759
Q5F1R6	DNAJC21	linked	recognized	FALSE	FALSE		2	4	M-RBP	0.559322	0.448211	0.427495	0.171	531	0.038	0.002	0.002	NA	NA	0.03	NA	0.004	40	0.6897
Q5JTJ3	COA6	unknown	unknown	TRUE	FALSE		3	4	M-RBP	0.064	0.12	0.368	0.12	125	0.032	NA	NA	NA	NA	0.016	NA	0.016	44	0.7586
Q5JVS0	HABP4	unknown	recognized	FALSE	FALSE		10	1	M-RBP	0.966102	0.782082	0.636804	0.346	413	0.039	NA	0.015	NA	NA	0.024	NA	NA	25	0.431
Q5PRF9	SAMD4B	unknown	unknown	TRUE	FALSE		2	4	M-RBP	0.556196	0.430836	0.525937	0.141	694	0.063	NA	0.009	NA	NA	0.052	NA	0.003	42	0.7241
Q5T440	IBA57	unknown	unknown	TRUE	FALSE		2	4	M-RBP	0.00842697	0.0393258	0.129213	0.084	356	0.017	0.003	0.003	NA	NA	0.011	NA	NA	29	0.5
Q5U5Q3	MEX3C	linked	recognized	FALSE	FALSE		1	4	M-RBP	0.503794	0.38088	0.588771	0.358	659	0.023	NA	NA	NA	NA	0.018	NA	0.005	NA	NA
Q5VZF2	MBNL2	linked	unknown	FALSE	FALSE		6	5	M-RBP	0.101877	0.0616622	0.308311	0.169	373	0.013	NA	NA	NA	NA	0.011	NA	0.003	NA	NA
Q6IN84	MRM1	linked	recognized	FALSE	FALSE		2	4	M-RBP	0.181303	0.186969	0.254958	0.037	353	0.011	0.003	0.003	NA	NA	0.006	NA	NA	NA	NA
Q6NUQ4	TMEM214	unknown	unknown	TRUE	FALSE		2	3	M-RBP	0.132075	0.120464	0.119013	0.129	689	0.025	NA	0.006	NA	NA	0.007	NA	0.012	NA	NA
Q6NZY4	ZCCHC8	linked	unknown	FALSE	FALSE		12	4	M-RBP	0.537482	0.408769	0.611033	0.122	707	0.054	NA	NA	NA	NA	0.05	NA	0.004	48	0.8276
Q6P087	RPUSD3	linked	recognized	FALSE	FALSE		1	2	M-RBP	0.116809	0.11396	0.165242	0.037	351	0.009	NA	0.003	NA	NA	0.003	NA	0.003	NA	NA
Q6P161	MRPL54	linked	unknown	FALSE	FALSE		21	7	M-RBP	0.166667	0.0942029	0.231884	0	138	0.007	NA	0.007	NA	NA	NA	NA	NA	NA	NA
Q6P1L8	MRPL14	linked	unknown	FALSE	FALSE		19	2	M-RBP	0.0827586	0.0896552	0.158621	0	145	0.028	NA	NA	NA	NA	0.028	NA	NA	NA	NA
Q6P6C2	ALKBH5	linked	unknown	FALSE	TRUE	oxidoreductase	1	5	M-RBP	0.357868	0.281726	0.446701	0.048	394	0.096	0.013	0.005	NA	NA	0.056	0.005	0.018	46	0.7931
Q6PJT7	ZC3H14	linked	unknown	FALSE	FALSE		1	3	M-RBP	0.596467	0.451087	0.735054	0.06	736	0.144	0.001	0.001	NA	0.003	0.087	0.018	0.034	47	0.8103
Q6UN15	FIP1L1	linked	recognized	FALSE	FALSE		1	5	M-RBP	0.888889	0.584175	0.835017	0.327	594	0.104	0.003	0.003	NA	0.005	0.079	0.003	0.01	45	0.7759
Q6ZN17	LIN28B	linked	unknown	FALSE	FALSE		1	4	M-RBP	0.588	0.536	0.556	0.092	250	0.036	0.004	NA	NA	NA	0.032	NA	NA	1	0.0172
Q6ZUT6	C15orf52	unknown	unknown	TRUE	FALSE		2	5	M-RBP	0.883895	0.713483	0.88764	0.09	534	0.041	NA	0.013	NA	NA	0.028	NA	NA	46	0.7931
Q71RC2	LARP4	linked	recognized	FALSE	FALSE		6	5	M-RBP	0.598066	0.468232	0.691989	0.048	724	0.098	0.001	0.012	NA	NA	0.072	NA	0.012	47	0.8103
Q71UM5	RPS27L	linked	unknown	FALSE	FALSE		5	4	M-RBP	0.154762	0.285714	0.0238095	0.119	84	0.119	NA	0.012	NA	NA	0.06	0.012	0.036	NA	NA
Q7L2J0	MEPCE	linked	recognized	FALSE	FALSE		2	3	M-RBP	0.595065	0.529753	0.577649	0.234	689	0.058	0.001	0.009	NA	NA	0.045	NA	0.003	48	0.8276
Q7L4I2	RSRC2	unknown	unknown	TRUE	FALSE		14	3	M-RBP	0.748848	0.654378	0.799539	0.486	434	0.076	NA	0.005	NA	NA	0.065	0.005	0.002	NA	NA
Q7RTV0	PHF5A	linked	unknown	FALSE	FALSE		1	2	M-RBP	0	0.0818182	0.0454545	0	110	0.127	0.027	NA	NA	NA	0.064	0.009	0.027	48	0.8276
Q7Z2T5	TRMT1L	linked	recognized	FALSE	FALSE		4	5	M-RBP	0.207367	0.200546	0.305593	0.145	733	0.027	NA	0.003	NA	NA	0.018	NA	0.007	NA	NA
Q7Z5Q1	CPEB2	linked	recognized	FALSE	FALSE		2	4	M-RBP	0.365025	0.281834	0.511036	0.151	589	0.029	NA	NA	NA	NA	0.029	NA	NA	NA	NA
Q7Z739	YTHDF3	unknown	recognized	FALSE	FALSE		2	2	M-RBP	0.547009	0.415385	0.579487	0.28	585	0.034	NA	0.002	NA	0.002	0.024	NA	0.007	NA	NA
Q86TG7	PEG10	unknown	unknown	TRUE	FALSE		2	1	M-RBP	0.288136	0.261299	0.288136	0.172	708	0.031	0.001	NA	NA	NA	0.016	0.003	0.011	3	0.0517
Q86U42	PABPN1	linked	recognized	FALSE	FALSE		1	2	M-RBP	0.624183	0.604575	0.542484	0.431	306	0.16	0.003	0.098	NA	NA	0.039	NA	0.02	48	0.8276
Q86W50	METTL16	unknown	recognized	FALSE	FALSE		2	3	M-RBP	0.263345	0.238434	0.282918	0.053	562	0.036	NA	NA	NA	NA	0.032	NA	0.004	NA	NA
Q86WX3	RPS19BP1	unknown	unknown	TRUE	FALSE		5	6	M-RBP	0.647059	0.558824	0.264706	0.125	136	0.059	NA	0.007	NA	NA	0.044	NA	0.007	NA	NA
Q86XN8	MEX3D	linked	recognized	FALSE	FALSE		1	1	M-RBP	0.637481	0.480799	0.572965	0.415	651	0.023	NA	0.002	NA	NA	0.014	NA	0.008	47	0.8103
Q86XZ4	SPATS2	unknown	unknown	TRUE	FALSE		6	4	M-RBP	0.629358	0.486239	0.612844	0.147	545	0.081	0.004	0.004	NA	NA	0.072	NA	0.002	NA	NA
Q86Y79	PTRH1	linked	recognized	FALSE	FALSE		1	2	M-RBP	0.0654206	0.121495	0.126168	0.136	214	0.005	NA	NA	NA	NA	0.005	NA	NA	NA	NA
Q8IUH3	RBM45	linked	recognized	FALSE	FALSE		4	2	M-RBP	0.109244	0.14916	0.35084	0.032	476	0.029	0.002	NA	NA	NA	0.025	NA	0.002	43	0.7414
Q8IWS0	PHF6	unknown	unknown	TRUE	FALSE		1	1	M-RBP	0.342466	0.315068	0.178082	0.153	365	0.142	0.003	0.011	NA	NA	0.088	0.016	0.025	44	0.7586
Q8IWZ8	SUGP1	linked	recognized	FALSE	FALSE		2	4	M-RBP	0.623256	0.413953	0.589147	0.163	645	0.048	0.002	0.008	NA	NA	0.037	0.002	NA	47	0.8103
Q8IXM3	MRPL41	linked	unknown	FALSE	FALSE		18	7	M-RBP	0.0583942	0.248175	0.131387	0.088	137	NA	NA	NA	NA	NA	NA	NA	NA	48	0.8276
Q8IY67	RAVER1	unknown	recognized	FALSE	FALSE		1	4	M-RBP	0.442244	0.349835	0.493399	0.294	606	0.053	0.002	0.012	NA	NA	0.031	0.002	0.007	46	0.7931
Q8IYD1	GSPT2	linked	recognized	FALSE	FALSE		1	4	M-RBP	0.332803	0.269108	0.353503	0.092	628	0.048	0.016	0.002	NA	NA	0.018	NA	0.013	45	0.7759
Q8IZ73	RPUSD2	linked	recognized	FALSE	FALSE		3	4	M-RBP	0.308257	0.253211	0.277064	0.018	545	0.015	0.002	NA	NA	NA	0.009	NA	0.004	46	0.7931
Q8IZQ5	C11orf31	unknown	recognized	FALSE	FALSE		4	5	M-RBP	0.565574	0.245902	0.262295	0.148	122	0.049	0.008	NA	NA	NA	0.025	NA	0.016	NA	NA
Q8N1G4	LRRC47	linked	recognized	FALSE	FALSE		5	4	M-RBP	0.231561	0.190395	0.120069	0.144	583	0.034	NA	0.002	NA	NA	0.026	NA	0.007	48	0.8276
Q8N5K1	CISD2	unknown	unknown	TRUE	FALSE		6	4	M-RBP	0.00740741	0.0740741	0.0222222	0.141	135	0.059	NA	0.015	NA	NA	0.015	NA	0.03	47	0.8103
Q8N5L8	RPP25L	unknown	recognized	FALSE	FALSE		11	4	M-RBP	0.478528	0.392638	0.122699	0.264	163	0.031	NA	NA	NA	NA	0.025	NA	0.006	NA	NA
Q8N8A6	DDX51	linked	recognized	FALSE	FALSE		1	1	M-RBP	0.273273	0.22973	0.220721	0.107	666	0.029	NA	0.003	NA	NA	0.014	NA	0.012	NA	NA
Q8N9T8	KRI1	unknown	unknown	TRUE	FALSE		1	2	M-RBP	0.678521	0.554765	0.593172	0.284	703	0.058	0.009	NA	NA	NA	0.047	NA	0.003	42	0.7241
Q8NBP7	PCSK9	linked	unknown	FALSE	FALSE		3	4	M-RBP	0.0895954	0.0910405	0.127168	0.074	692	0.01	NA	NA	NA	NA	0.01	NA	NA	NA	NA
Q8NBS9	TXNDC5	unknown	unknown	TRUE	TRUE	oxidoreductase	5	2	M-RBP	0.150463	0.196759	0.148148	0.157	432	0.053	0.002	0.005	0.002	NA	0.023	NA	0.021	33	0.569
Q8NCA5	FAM98A	unknown	unknown	TRUE	FALSE		4	6	M-RBP	0.491329	0.421965	0.406551	0.353	519	0.056	0.004	0.015	NA	NA	0.025	NA	0.012	NA	NA
Q8NE35	CPEB3	linked	recognized	FALSE	FALSE		2	3	M-RBP	0.497135	0.325215	0.601719	0.181	698	0.023	0.007	0.001	NA	NA	0.014	NA	NA	NA	NA
Q8NEF9	SRFBP1	unknown	unknown	TRUE	FALSE		1	2	M-RBP	0.662005	0.624709	0.671329	0.121	429	0.079	0.012	NA	NA	NA	0.063	0.002	0.002	35	0.6034
Q8TBZ6	TRMT10A	unknown	recognized	FALSE	FALSE		16	5	M-RBP	0.445428	0.439528	0.374631	0.156	339	0.035	NA	NA	NA	NA	0.035	NA	NA	NA	NA
Q8TED0	UTP15	linked	recognized	FALSE	FALSE		5	4	M-RBP	0.0444015	0.0791506	0.0926641	0.031	518	0.056	0.006	0.004	NA	NA	0.023	NA	0.023	NA	NA
Q8WU43	C2ORF15	unknown	unknown	TRUE	FALSE		2	5	M-RBP	0.208	0.24	0.08	0	125	0.016	NA	NA	NA	NA	0.016	NA	NA	NA	NA
Q8WUA2	PPIL4	linked	recognized	FALSE	TRUE	isomerase	1	2	M-RBP	0.378049	0.384146	0.369919	0.173	492	0.061	0.002	0.012	NA	NA	0.024	0.01	0.012	42	0.7241
Q8WVM0	TFB1M	linked	recognized	FALSE	FALSE		12	6	M-RBP	0.0491329	0.0606936	0.0751445	0.046	346	0.026	NA	NA	NA	NA	0.026	NA	NA	45	0.7759
Q8WVV9	HNRNPLL	linked	recognized	FALSE	FALSE		5	4	M-RBP	0.171587	0.217712	0.195572	0.074	542	0.037	0.002	0.002	NA	NA	0.02	0.006	0.007	48	0.8276
Q8WWH5	TRUB1	linked	recognized	FALSE	FALSE		6	5	M-RBP	0.148997	0.108883	0.17192	0.169	349	0.066	0.006	0.003	NA	NA	0.046	NA	0.011	37	0.6379
Q8WWY3	PRPF31	linked	recognized	FALSE	FALSE		7	3	M-RBP	0.254509	0.210421	0.234469	0.15	499	0.102	0.004	0.002	NA	NA	0.056	0.016	0.024	47	0.8103
Q8WXA9	SREK1	linked	recognized	FALSE	FALSE		1	4	M-RBP	0.775591	0.61811	0.759843	0.531	508	0.033	NA	0.004	NA	NA	0.03	NA	NA	48	0.8276
Q8WXD2	SCG3	unknown	unknown	TRUE	FALSE		1	3	M-RBP	0.504274	0.386752	0.444444	0.026	468	0.019	0.002	NA	0.004	NA	0.011	NA	0.002	11	0.1897
Q8WXF1	PSPC1	linked	recognized	FALSE	FALSE		9	4	M-RBP	0.606119	0.508604	0.464627	0.317	523	0.057	0.008	0.015	NA	NA	0.027	NA	0.008	47	0.8103
Q92499	DDX1	linked	recognized	FALSE	FALSE		1	4	M-RBP	0.0432432	0.0459459	0.0527027	0.055	740	0.073	0.014	0.005	NA	NA	0.032	0.001	0.02	47	0.8103
Q92615	LARP4B	linked	recognized	FALSE	FALSE		4	3	M-RBP	0.651762	0.51084	0.691057	0.069	738	0.104	0.001	0.016	NA	NA	0.075	NA	0.012	42	0.7241
Q92841	DDX17	linked	recognized	FALSE	FALSE		1	2	M-RBP	0.389575	0.308642	0.386831	0.188	729	0.112	0.004	0.026	NA	NA	0.055	0.004	0.023	43	0.7414
Q92879	CELF1	linked	recognized	FALSE	FALSE		10	1	M-RBP	0.162551	0.12963	0.45679	0.226	486	0.043	0.002	0.004	NA	NA	0.021	0.004	0.012	48	0.8276
Q969Z0	TBRG4	unknown	recognized	FALSE	FALSE		2	1	M-RBP	0.0364501	0.0586371	0.103011	0.019	631	0.025	0.003	NA	NA	NA	0.016	NA	0.006	35	0.6034
Q96A33	CCDC47	unknown	unknown	TRUE	FALSE		1	3	M-RBP	0.434783	0.364389	0.343685	0.141	483	0.023	NA	0.004	NA	NA	0.006	NA	0.012	44	0.7586
Q96A72	MAGOHB	linked	recognized	FALSE	FALSE		15	5	M-RBP	0.0135135	0.0608108	0.0202703	0	148	0.095	0.014	NA	NA	NA	0.034	NA	0.047	NA	NA
Q96BP2	CHCHD1	unknown	unknown	TRUE	FALSE		16	5	M-RBP	0.29661	0.271186	0.144068	0	118	0.017	NA	0.008	NA	NA	NA	NA	0.008	44	0.7586
Q96CM3	RPUSD4	linked	recognized	FALSE	FALSE		14	20	M-RBP	0.145889	0.167109	0.148541	0.029	377	0.016	NA	NA	NA	NA	0.016	NA	NA	46	0.7931
Q96CP2	FLYWCH2	unknown	unknown	TRUE	FALSE		7	4	M-RBP	0.978571	0.721429	0.521429	0.071	140	0.1	0.021	0.007	NA	NA	0.071	NA	NA	NA	NA
Q96D46	NMD3	unknown	recognized	FALSE	FALSE		6	3	M-RBP	0.145129	0.0994036	0.0954274	0	503	0.046	0.004	0.004	NA	NA	0.034	NA	0.004	NA	NA
Q96DI7	SNRNP40	linked	unknown	FALSE	FALSE		13	6	M-RBP	0.092437	0.134454	0.114846	0.106	357	0.062	0.006	0.02	NA	NA	0.014	NA	0.022	48	0.8276
Q96E39	RBMXL1	linked	recognized	FALSE	FALSE		17	4	M-RBP	0.907692	0.853846	0.74359	0.441	390	0.292	0.013	0.082	NA	NA	0.174	0.005	0.018	48	0.8276
Q96EL2	MRPS24	linked	unknown	FALSE	FALSE		6	4	M-RBP	0	0.0419162	0.107784	0	167	0.012	NA	0.006	NA	NA	0.006	NA	NA	NA	NA
Q96EY7	PTCD3	linked	unknown	FALSE	FALSE		1	1	M-RBP	0.0754717	0.08418	0.110305	0.039	689	0.022	0.001	NA	NA	NA	0.017	NA	0.003	46	0.7931
Q96FQ6	S100A16	unknown	unknown	TRUE	FALSE		12	4	M-RBP	0.0679612	0.126214	0.0485437	0	103	0.107	0.01	NA	NA	NA	0.078	NA	0.019	27	0.4655
Q96HR8	NAF1	linked	recognized	FALSE	FALSE		1	3	M-RBP	0.722672	0.631579	0.694332	0.217	494	0.051	NA	0.01	NA	NA	0.032	0.004	0.004	48	0.8276
Q96IZ0	PAWR	linked	unknown	FALSE	FALSE		8	3	M-RBP	0.835294	0.617647	0.738235	0.229	340	0.076	0.006	0.006	NA	NA	0.059	NA	0.006	48	0.8276
Q96MU7	YTHDC1	linked	recognized	FALSE	FALSE		2	3	M-RBP	0.76066	0.64099	0.735901	0.293	727	0.074	0.007	NA	NA	NA	0.063	0.003	0.001	45	0.7759
Q96PM9	ZNF385A	linked	recognized	FALSE	FALSE		17	2	M-RBP	0.621762	0.474093	0.629534	0.142	386	0.034	NA	0.003	NA	NA	0.031	NA	NA	NA	NA
Q96QE5	TEFM	unknown	unknown	TRUE	FALSE		1	4	M-RBP	0.0166667	0.0277778	0.191667	0	360	0.031	NA	0.006	NA	NA	0.008	NA	0.017	16	0.2759
Q96QR8	PURB	linked	recognized	FALSE	FALSE		1	2	M-RBP	0.403846	0.384615	0.291667	0.279	312	0.077	0.003	0.006	NA	NA	0.045	NA	0.022	NA	NA
Q96SB4	SRPK1	linked	unknown	FALSE	TRUE	transferase	2	4	M-RBP	0.435115	0.41374	0.441221	0.076	655	0.056	0.009	0.002	NA	NA	0.035	NA	0.011	48	0.8276
Q99543	DNAJC2	linked	unknown	FALSE	FALSE		11	4	M-RBP	0.434783	0.273752	0.257649	0.217	621	0.034	NA	0.003	NA	NA	0.024	NA	0.006	45	0.7759
Q99956	DUSP9	unknown	recognized	FALSE	TRUE	hydrolase	8	2	M-RBP	0.166667	0.234375	0.244792	0.271	384	0.029	NA	NA	NA	NA	0.026	NA	0.003	2	0.0345
Q9BQ04	RBM4B	linked	recognized	FALSE	FALSE		18	4	M-RBP	0.111421	0.0696379	0.587744	0.109	359	0.089	0.006	0.003	NA	NA	0.047	0.008	0.025	NA	NA
Q9BQ39	DDX50	linked	recognized	FALSE	FALSE		1	1	M-RBP	0.301221	0.279512	0.275441	0.137	737	0.05	0.004	0.003	NA	NA	0.033	NA	0.011	42	0.7241
Q9BRD0	BUD13	linked	recognized	FALSE	FALSE		10	4	M-RBP	0.9063	0.778675	0.74475	0.204	619	0.121	0.003	0.002	NA	NA	0.111	0.002	0.003	47	0.8103
Q9BRJ7	NUDT16L1	linked	unknown	FALSE	FALSE		1	3	M-RBP	0	0.0758294	0.0663507	0.071	211	0.033	NA	NA	NA	NA	0.019	NA	0.014	47	0.8103
Q9BRL6	SRSF8	unknown	unknown	TRUE	FALSE		4	4	M-RBP	0.904255	0.691489	0.691489	0.628	282	0.184	0.004	0.021	NA	NA	0.156	NA	0.004	NA	NA
Q9BRT6	LLPH	unknown	recognized	FALSE	FALSE		6	5	M-RBP	0.767442	0.643411	0.697674	0.31	129	0.031	0.016	NA	NA	NA	NA	0.016	NA	NA	NA
Q9BSC4	NOL10	unknown	unknown	TRUE	FALSE		1	1	M-RBP	0.1875	0.116279	0.297965	0.102	688	0.044	NA	NA	NA	NA	0.029	0.001	0.013	38	0.6552
Q9BTL3	FAM103A1	linked	unknown	FALSE	FALSE		9	4	M-RBP	0.838983	0.694915	0.661017	0.271	118	0.136	NA	0.085	NA	NA	0.051	NA	NA	48	0.8276
Q9BU23	LMF2	unknown	unknown	TRUE	FALSE		1	3	M-RBP	0.0834512	0.0919378	0.096181	0.079	707	0.025	0.003	NA	NA	NA	0.013	NA	0.01	37	0.6379
Q9BUL9	RPP25	linked	recognized	FALSE	FALSE		1	2	M-RBP	0.60804	0.527638	0.356784	0.236	199	0.045	NA	NA	NA	NA	0.045	NA	NA	44	0.7586
Q9BVI4	NOC4L	linked	unknown	FALSE	FALSE		4	4	M-RBP	0.0387597	0.0658915	0.0329457	0.114	516	0.025	0.004	NA	NA	NA	0.01	NA	0.012	NA	NA
Q9BVP2	GNL3	linked	recognized	FALSE	FALSE		1	4	M-RBP	0.358834	0.302368	0.418944	0.138	549	0.08	0.007	0.004	NA	NA	0.031	0.011	0.027	48	0.8276
Q9BWF3	RBM4	linked	recognized	FALSE	FALSE		15	5	M-RBP	0.107143	0.0686813	0.587912	0.107	364	0.146	0.005	0.005	NA	NA	0.085	0.016	0.033	48	0.8276
Q9BX40	LSM14B	linked	unknown	FALSE	FALSE		18	8	M-RBP	0.646753	0.464935	0.644156	0.239	385	0.104	NA	0.021	NA	NA	0.065	NA	0.018	39	0.6724
Q9BYC9	MRPL20	linked	recognized	FALSE	FALSE		15	7	M-RBP	0	0.0536913	0.00671141	0	149	0.06	NA	NA	NA	NA	0.027	NA	0.034	46	0.7931
Q9BYD1	MRPL13	linked	unknown	FALSE	FALSE		1	2	M-RBP	0.0168539	0.0898876	0.00561798	0	178	0.022	NA	NA	NA	NA	0.017	NA	0.006	46	0.7931
Q9BYD3	MRPL4	linked	recognized	FALSE	FALSE		2	2	M-RBP	0.22508	0.228296	0.263666	0	311	0.039	NA	0.006	NA	NA	0.023	NA	0.01	46	0.7931
Q9BYJ9	YTHDF1	unknown	recognized	FALSE	FALSE		5	4	M-RBP	0.559928	0.447227	0.62254	0.193	559	0.043	NA	0.004	NA	0.002	0.023	NA	0.014	NA	NA
Q9BZE4	GTPBP4	linked	unknown	FALSE	FALSE		1	4	M-RBP	0.317035	0.255521	0.189274	0.11	634	0.095	0.011	0.008	NA	NA	0.033	0.014	0.028	NA	NA
Q9BZI7	UPF3B	linked	recognized	FALSE	FALSE		3	2	M-RBP	0.757764	0.505176	0.664596	0.362	483	0.062	0.004	0.002	NA	NA	0.052	NA	0.004	43	0.7414
Q9BZZ5	API5	linked	unknown	FALSE	FALSE		2	3	M-RBP	0.152672	0.152672	0.173664	0.099	524	0.053	0.008	0.017	NA	NA	0.021	NA	0.008	44	0.7586
Q9GZT3	SLIRP	linked	recognized	FALSE	FALSE		17	4	M-RBP	0.211009	0.256881	0.238532	0.119	109	0.083	0.009	0.009	NA	NA	0.046	NA	0.018	44	0.7586
Q9H074	PAIP1	linked	recognized	FALSE	FALSE		3	2	M-RBP	0.394572	0.409186	0.448852	0.152	479	0.056	NA	0.021	NA	NA	0.029	NA	0.006	47	0.8103
Q9H0G5	NSRP1	linked	unknown	FALSE	FALSE		6	4	M-RBP	0.804659	0.670251	0.795699	0.231	558	0.068	0.005	0.002	NA	NA	0.054	0.002	0.005	48	0.8276
Q9H0J9	PARP12	unknown	unknown	TRUE	FALSE		4	3	M-RBP	0.0399429	0.0670471	0.0827389	0.073	701	0.039	NA	NA	NA	NA	0.013	NA	0.026	44	0.7586
Q9H307	PNN	linked	recognized	FALSE	FALSE		1	3	M-RBP	0.910739	0.690377	0.790795	0.441	717	0.128	0.003	0.013	NA	NA	0.1	0.006	0.007	46	0.7931
Q9H6R0	DHX33	linked	recognized	FALSE	FALSE		2	3	M-RBP	0.121641	0.104668	0.0862801	0.037	707	0.05	0.001	0.007	NA	NA	0.025	NA	0.016	NA	NA
Q9H6T0	ESRP2	linked	recognized	FALSE	FALSE		2	3	M-RBP	0.0563961	0.0522696	0.204952	0.139	727	0.021	NA	0.001	NA	NA	0.015	0.003	0.001	NA	NA
Q9H8H0	NOL11	linked	unknown	FALSE	FALSE		3	6	M-RBP	0.0347705	0.0472879	0.151599	0.035	719	0.043	0.003	0.001	NA	NA	0.019	NA	0.019	47	0.8103
Q9H972	C14orf93	unknown	unknown	TRUE	FALSE		2	2	M-RBP	0.505576	0.407063	0.477695	0.121	538	0.03	NA	NA	NA	NA	0.026	0.002	0.002	47	0.8103
Q9H9J2	MRPL44	linked	recognized	FALSE	FALSE		1	1	M-RBP	0.0512048	0.0692771	0.0903614	0.13	332	0.03	0.003	NA	NA	NA	0.021	NA	0.006	47	0.8103
Q9H9L3	ISG20L2	linked	recognized	FALSE	FALSE		13	6	M-RBP	0.532578	0.467422	0.478754	0.037	353	0.02	0.006	NA	NA	NA	0.011	0.003	NA	47	0.8103
Q9H9Y2	RPF1	linked	unknown	FALSE	FALSE		25	6	M-RBP	0.401146	0.441261	0.146132	0.201	349	0.046	0.011	0.003	NA	NA	0.009	NA	0.023	32	0.5517
Q9NPE2	NGRN	unknown	unknown	TRUE	FALSE		5	2	M-RBP	0.639175	0.563574	0.505155	0.096	291	0.031	0.003	NA	NA	NA	0.024	NA	0.003	38	0.6552
Q9NQ94	A1CF	linked	recognized	FALSE	FALSE		2	4	M-RBP	0.0488215	0.0707071	0.220539	0.088	594	0.02	NA	NA	NA	NA	0.02	NA	NA	19	0.3276
Q9NR56	MBNL1	linked	unknown	FALSE	FALSE		12	4	M-RBP	0.0773196	0.0386598	0.373711	0.232	388	0.041	NA	0.003	NA	NA	0.021	NA	0.018	46	0.7931
Q9NRW3	APOBEC3C	unknown	recognized	FALSE	FALSE		1	2	M-RBP	0	0.0631579	0.0157895	0	190	0.026	NA	NA	NA	NA	0.005	NA	0.021	38	0.6552
Q9NS39	ADARB2	linked	recognized	FALSE	FALSE		2	1	M-RBP	0.281461	0.270636	0.276049	0.093	739	0.016	NA	NA	NA	NA	0.016	NA	NA	NA	NA
Q9NSD9	FARSB	linked	recognized	FALSE	FALSE		2	5	M-RBP	0	0.0135823	0.0254669	0.02	589	0.051	0.007	0.005	NA	NA	0.015	NA	0.024	29	0.5
Q9NUK0	MBNL3	linked	unknown	FALSE	FALSE		2	7	M-RBP	0.231638	0.0819209	0.299435	0.127	354	0.003	NA	NA	NA	NA	NA	NA	0.003	8	0.1379
Q9NUL3	STAU2	linked	recognized	FALSE	FALSE		3	4	M-RBP	0.624561	0.391228	0.429825	0.082	570	0.072	NA	0.009	NA	NA	0.046	NA	0.018	47	0.8103
Q9NUL7	DDX28	linked	recognized	FALSE	FALSE		5	5	M-RBP	0.0814815	0.0796296	0.0981481	0.083	540	0.015	NA	NA	NA	NA	0.015	NA	NA	35	0.6034
Q9NUQ6	SPATS2L	unknown	unknown	TRUE	FALSE		1	5	M-RBP	0.643369	0.528674	0.611111	0.023	558	0.048	NA	0.007	NA	NA	0.041	NA	NA	NA	NA
Q9NUU7	DDX19A	linked	recognized	FALSE	FALSE		5	5	M-RBP	0.127615	0.08159	0.144351	0.031	478	0.046	0.006	0.002	NA	NA	0.023	0.002	0.013	40	0.6897
Q9NVP1	DDX18	linked	recognized	FALSE	FALSE		1	1	M-RBP	0.297015	0.276119	0.322388	0.122	670	0.073	0.015	0.003	NA	NA	0.042	0.001	0.012	42	0.7241
Q9NVU7	SDAD1	linked	unknown	FALSE	FALSE		1	4	M-RBP	0.346434	0.339156	0.352256	0.146	687	0.052	0.003	0.006	NA	NA	0.038	0.001	0.004	NA	NA
Q9NVV4	MTPAP	linked	unknown	FALSE	FALSE		5	4	M-RBP	0.140893	0.14433	0.214777	0.043	582	0.029	0.002	0.002	NA	NA	0.01	NA	0.015	48	0.8276
Q9NWU5	MRPL22	linked	unknown	FALSE	FALSE		2	4	M-RBP	0.0825243	0.131068	0.145631	0.039	206	0.039	NA	0.005	NA	NA	0.015	NA	0.019	NA	NA
Q9NX24	NHP2	linked	recognized	FALSE	FALSE		11	4	M-RBP	0.104575	0.156863	0.137255	0	153	0.039	0.007	NA	NA	NA	0.013	0.007	0.013	40	0.6897
Q9NX58	LYAR	unknown	unknown	TRUE	FALSE		1	2	M-RBP	0.51715	0.44591	0.411609	0.187	379	0.047	0.008	NA	NA	NA	0.034	0.003	0.003	1	0.0172
Q9NY61	AATF	linked	unknown	FALSE	FALSE		4	5	M-RBP	0.505357	0.446429	0.5	0.207	560	0.089	0.005	0.002	NA	NA	0.05	0.009	0.023	NA	NA
Q9NY93	DDX56	linked	recognized	FALSE	FALSE		2	5	M-RBP	0.124314	0.137112	0.137112	0.099	547	0.037	NA	NA	NA	NA	0.02	0.002	0.015	NA	NA
Q9NYY8	FASTKD2	unknown	recognized	FALSE	FALSE		5	5	M-RBP	0.0126761	0.028169	0.132394	0	710	0.028	NA	NA	NA	NA	0.021	NA	0.007	NA	NA
Q9NZI8	IGF2BP1	linked	recognized	FALSE	FALSE		9	5	M-RBP	0.259965	0.131716	0.279029	0.024	577	0.083	0.005	0.007	NA	NA	0.029	0.002	0.04	3	0.0517
Q9P0M9	MRPL27	linked	unknown	FALSE	FALSE		7	3	M-RBP	0.128378	0.189189	0.236486	0.115	148	0.047	NA	NA	NA	NA	0.034	NA	0.014	45	0.7759
Q9P258	RCC2	unknown	unknown	TRUE	FALSE		5	4	M-RBP	0.241379	0.212644	0.139847	0.117	522	0.105	0.017	0.013	NA	NA	0.042	0.006	0.027	40	0.6897
Q9UBU9	NXF1	linked	recognized	FALSE	FALSE		1	4	M-RBP	0.227787	0.247173	0.189015	0.09	619	0.057	NA	0.005	NA	NA	0.031	0.002	0.019	48	0.8276
Q9UH17	APOBEC3B	linked	recognized	FALSE	FALSE		3	3	M-RBP	0	0.0418848	0.013089	0	382	0.026	NA	0.003	NA	NA	0.018	NA	0.005	NA	NA
Q9UHX1	PUF60	linked	recognized	FALSE	FALSE		4	7	M-RBP	0.220036	0.182469	0.329159	0.148	559	0.059	0.004	0.002	NA	NA	0.039	0.004	0.011	48	0.8276
Q9UJV9	DDX41	linked	recognized	FALSE	FALSE		1	4	M-RBP	0.199357	0.163987	0.199357	0.101	622	0.063	NA	0.005	NA	NA	0.027	0.008	0.023	48	0.8276
Q9UK59	DBR1	linked	recognized	FALSE	FALSE		5	4	M-RBP	0.301471	0.268382	0.295956	0.061	544	0.026	0.002	NA	NA	NA	0.018	NA	0.006	45	0.7759
Q9UKA9	PTBP2	linked	recognized	FALSE	FALSE		3	4	M-RBP	0.118644	0.150659	0.265537	0.105	531	0.036	0.002	NA	NA	NA	0.019	0.006	0.009	NA	NA
Q9UKY7	CDV3	unknown	unknown	TRUE	FALSE		1	4	M-RBP	1	0.860465	0.775194	0.314	258	0.147	0.008	0.004	NA	NA	0.12	NA	0.016	38	0.6552
Q9ULX6	AKAP8L	linked	unknown	FALSE	FALSE		1	1	M-RBP	0.51548	0.436533	0.630031	0.333	646	0.079	0.005	0.026	NA	NA	0.036	0.002	0.011	48	0.8276
Q9UNP9	PPIE	linked	recognized	FALSE	TRUE	isomerase	6	4	M-RBP	0.142857	0.146179	0.0930233	0.033	301	0.05	0.003	0.007	NA	NA	0.027	0.003	0.01	47	0.8103
Q9UPU9	SAMD4A	linked	unknown	FALSE	FALSE		3	4	M-RBP	0.509749	0.405292	0.562674	0.104	718	0.045	NA	0.003	NA	NA	0.042	NA	NA	46	0.7931
Q9Y237	PIN4	linked	unknown	FALSE	TRUE	isomerase	67	6	M-RBP	0.465649	0.320611	0.221374	0.191	131	0.069	0.038	NA	NA	NA	0.015	NA	0.015	45	0.7759
Q9Y262	EIF3L	linked	recognized	FALSE	FALSE		2	4	M-RBP	0.0265957	0.070922	0.072695	0.085	564	0.099	0.011	0.002	NA	NA	0.051	NA	0.035	35	0.6034
Q9Y2R4	DDX52	linked	recognized	FALSE	FALSE		1	4	M-RBP	0.155259	0.123539	0.258765	0.048	599	0.033	0.003	0.002	NA	NA	0.017	NA	0.012	NA	NA
Q9Y2W2	WBP11	linked	recognized	FALSE	FALSE		16	1	M-RBP	0.872075	0.772231	0.675507	0.387	641	0.059	0.005	0.009	NA	NA	0.041	NA	0.005	47	0.8103
Q9Y314	NOSIP	unknown	unknown	TRUE	FALSE		2	2	M-RBP	0.299003	0.299003	0.179402	0	301	0.143	0.003	0.007	NA	NA	0.056	0.037	0.04	44	0.7586
Q9Y333	LSM2	linked	recognized	FALSE	FALSE		9	4	M-RBP	0.0105263	0.0736842	0.0315789	0	95	0.116	NA	NA	NA	NA	0.084	NA	0.032	48	0.8276
Q9Y3B4	SF3B14	linked	recognized	FALSE	FALSE		2	2	M-RBP	0.016	0.128	0.224	0.104	125	0.112	0.024	NA	NA	NA	0.032	0.008	0.048	45	0.7759
Q9Y3B7	MRPL11	linked	recognized	FALSE	FALSE		1	4	M-RBP	0.00520833	0.0833333	0.104167	0.073	192	0.063	0.01	0.005	NA	NA	0.036	NA	0.01	42	0.7241
Q9Y3C1	NOP16	unknown	unknown	TRUE	FALSE		1	4	M-RBP	0.325843	0.213483	0.196629	0.09	178	0.056	0.006	NA	NA	NA	0.045	NA	0.006	45	0.7759
Q9Y3D5	MRPS18C	linked	unknown	FALSE	FALSE		12	8	M-RBP	0	0.056338	0.338028	0	142	0.056	0.028	NA	NA	NA	0.021	NA	0.007	36	0.6207
Q9Y3I0	RTCB	linked	recognized	FALSE	FALSE		9	4	M-RBP	0.029703	0.0217822	0.00792079	0	505	0.057	0.008	0.006	NA	NA	0.01	NA	0.034	45	0.7759
Q9Y3U8	RPL36	linked	unknown	FALSE	FALSE		23	4	M-RBP	0.419048	0.409524	0.0666667	0	105	0.114	0.01	0.01	NA	NA	0.038	0.01	0.048	48	0.8276
Q9Y3X0	CCDC9	unknown	unknown	TRUE	FALSE		3	4	M-RBP	1	0.817326	0.934087	0.294	531	0.087	0.004	0.024	NA	NA	0.058	NA	NA	45	0.7759
Q9Y3Y2	CHTOP	linked	unknown	FALSE	FALSE		1	4	M-RBP	0.866935	0.645161	0.649194	0.508	248	0.202	0.012	0.129	NA	NA	0.028	NA	0.032	48	0.8276
Q9Y421	FAM32A	unknown	unknown	TRUE	FALSE		15	4	M-RBP	0.830357	0.642857	0.3125	0.116	112	0.036	NA	NA	NA	NA	0.036	NA	NA	30	0.5172
Q9Y4W2	LAS1L	linked	unknown	FALSE	FALSE		6	1	M-RBP	0.286104	0.253406	0.271117	0.098	734	0.076	NA	0.001	NA	NA	0.041	0.004	0.03	48	0.8276
Q9Y4Z0	LSM4	linked	recognized	FALSE	FALSE		11	4	M-RBP	0.388489	0.42446	0.388489	0.302	139	0.137	0.007	0.108	NA	NA	NA	NA	0.022	NA	NA
Q9Y580	RBM7	linked	recognized	FALSE	FALSE		2	4	M-RBP	0.597744	0.458647	0.654135	0.06	266	0.128	0.015	0.038	NA	NA	0.071	NA	0.004	47	0.8103
Q9Y5J1	UTP18	linked	unknown	FALSE	FALSE		5	4	M-RBP	0.395683	0.323741	0.296763	0.142	556	0.054	NA	NA	NA	NA	0.031	0.007	0.016	48	0.8276
Q9Y5K5	UCHL5	unknown	unknown	TRUE	TRUE	hydrolase	4	4	M-RBP	0.103343	0.106383	0.0486322	0.049	329	0.073	0.006	0.003	NA	NA	0.009	0.003	0.052	48	0.8276
Q9Y5S9	RBM8A	linked	recognized	FALSE	FALSE		2	4	M-RBP	0.597701	0.528736	0.494253	0.19	174	0.08	0.006	0.006	NA	NA	0.057	0.006	0.006	NA	NA
Q9Y624	F11R	unknown	unknown	TRUE	FALSE		1	4	M-RBP	0.0602007	0.0501672	0.190635	0.117	299	0.057	NA	0.003	0.003	NA	0.037	NA	0.013	42	0.7241
Q9Y6G3	MRPL42	linked	unknown	FALSE	FALSE		5	9	M-RBP	0.28169	0.28169	0.161972	0	142	0.028	NA	NA	NA	NA	0.007	NA	0.021	48	0.8276
Q9Y6M1	IGF2BP2	linked	recognized	FALSE	FALSE		2	4	M-RBP	0.208681	0.143573	0.222037	0.065	599	0.062	NA	0.005	NA	NA	0.035	NA	0.022	48	0.8276
A0AV96	RBM47	linked	recognized	FALSE	FALSE		0	4	D-RBP	0.112985	0.0910624	0.183811	0.177	593	0.049	NA	0.02	NA	NA	0.025	NA	0.003	35	0.6034
O00178	GTPBP1	linked	recognized	FALSE	FALSE		0	4	D-RBP	0.2571	0.216741	0.227205	0.115	669	0.048	0.003	0.003	NA	NA	0.042	NA	NA	48	0.8276
O00425	IGF2BP3	linked	recognized	FALSE	FALSE		0	4	D-RBP	0.227979	0.172712	0.172712	0.097	579	0.083	0.003	0.002	NA	NA	0.026	0.002	0.05	7	0.1207
O00541	PES1	linked	unknown	FALSE	FALSE		0	4	D-RBP	0.297619	0.239796	0.35034	0.165	588	0.06	0.009	0.003	NA	NA	0.027	0.002	0.019	35	0.6034
O00566	MPHOSPH10	linked	recognized	FALSE	FALSE		0	2	D-RBP	0.552129	0.436123	0.650514	0.241	681	0.057	0.01	0.001	NA	NA	0.037	0.004	0.004	39	0.6724
O14562	UBFD1	unknown	unknown	TRUE	FALSE		0	4	D-RBP	0.537217	0.398058	0.31068	0.139	309	0.068	0.003	NA	NA	NA	0.013	NA	0.052	NA	NA
O15127	SCAMP2	unknown	unknown	TRUE	FALSE		0	2	D-RBP	0.270517	0.288754	0.361702	0.112	329	0.015	NA	NA	NA	NA	0.012	NA	0.003	41	0.7069
O15226	NKRF	unknown	recognized	FALSE	FALSE		0	4	D-RBP	0.3	0.282609	0.382609	0.035	690	0.087	0.001	0.006	NA	NA	0.046	0.014	0.019	NA	NA
O15234	CASC3	linked	recognized	FALSE	FALSE		0	3	D-RBP	0.97724	0.904694	0.917496	0.307	703	0.071	NA	0.01	NA	NA	0.047	NA	0.014	44	0.7586
O15372	EIF3H	linked	unknown	FALSE	FALSE		0	3	D-RBP	0.25	0.252841	0.0994318	0.193	352	0.102	0.009	NA	NA	NA	0.037	NA	0.057	48	0.8276
O43347	MSI1	linked	recognized	FALSE	FALSE		0	2	D-RBP	0.207182	0.185083	0.444751	0.077	362	0.041	NA	0.008	NA	NA	0.019	NA	0.014	NA	NA
O43395	PRPF3	linked	recognized	FALSE	FALSE		0	4	D-RBP	0.537335	0.389458	0.366032	0.113	683	0.038	NA	0.003	NA	NA	0.031	0.003	0.001	37	0.6379
O43399	TPD52L2	unknown	unknown	TRUE	FALSE		0	4	D-RBP	0.543689	0.359223	0.320388	0.112	206	0.204	0.015	0.019	NA	NA	0.136	NA	0.034	48	0.8276
O43414	ERI3	linked	recognized	FALSE	FALSE		0	2	D-RBP	0.0563798	0.074184	0.225519	0.039	337	0.021	NA	0.003	NA	NA	0.006	NA	0.012	43	0.7414
O60508	CDC40	linked	unknown	FALSE	FALSE		0	2	D-RBP	0.259067	0.165803	0.186528	0.088	579	0.029	0.005	NA	NA	NA	0.024	NA	NA	NA	NA
O60573	EIF4E2	linked	recognized	FALSE	FALSE		0	3	D-RBP	0.240816	0.265306	0.195918	0	245	0.024	0.004	0.004	NA	NA	0.012	NA	0.004	NA	NA
O75127	PTCD1	linked	recognized	FALSE	FALSE		0	4	D-RBP	0.225714	0.202857	0.154286	0.026	700	0.016	0.001	0.003	NA	NA	0.004	NA	0.007	NA	NA
O75223	GGCT	unknown	unknown	TRUE	TRUE	transferase	0	4	D-RBP	0.0425532	0.0797872	0.0851064	0	188	0.059	NA	NA	NA	NA	0.043	NA	0.016	48	0.8276
O75319	DUSP11	linked	unknown	FALSE	TRUE	hydrolase	0	2	D-RBP	0.348485	0.366667	0.40303	0	330	0.079	NA	0.012	NA	NA	0.018	0.024	0.024	NA	NA
O75569	PRKRA	linked	recognized	FALSE	FALSE		0	4	D-RBP	0.185304	0.169329	0.140575	0	313	0.064	NA	NA	NA	NA	0.058	NA	0.006	27	0.4655
O75607	NPM3	linked	unknown	FALSE	FALSE		0	4	D-RBP	0.275281	0.292135	0.359551	0.163	178	0.079	NA	0.011	NA	NA	0.045	0.011	0.011	46	0.7931
O75821	EIF3G	linked	recognized	FALSE	FALSE		0	4	D-RBP	0.5875	0.475	0.35625	0.05	320	0.113	0.016	0.006	NA	NA	0.066	NA	0.025	46	0.7931
O75822	EIF3J	linked	recognized	FALSE	FALSE		0	4	D-RBP	0.457364	0.375969	0.531008	0.5	258	0.105	0.023	0.012	NA	NA	0.062	NA	0.008	48	0.8276
O95147	DUSP14	unknown	unknown	TRUE	TRUE	hydrolase	0	2	D-RBP	0.020202	0.0909091	0.111111	0	198	0.071	NA	0.015	NA	NA	0.035	NA	0.02	NA	NA
O95218	ZRANB2	linked	unknown	FALSE	FALSE		0	2	D-RBP	0.718182	0.59697	0.793939	0.573	330	0.124	0.009	0.006	NA	NA	0.103	0.003	0.003	46	0.7931
O95319	CELF2	linked	recognized	FALSE	FALSE		0	1	D-RBP	0.179134	0.139764	0.496063	0.226	508	0.031	0.002	0.006	NA	NA	0.008	0.002	0.014	12	0.2069
O95639	CPSF4	linked	unknown	FALSE	FALSE		0	4	D-RBP	0.260223	0.27881	0.304833	0.052	269	0.074	0.004	0.007	NA	NA	0.041	NA	0.022	NA	NA
O95926	SYF2	linked	recognized	FALSE	FALSE		0	3	D-RBP	0.26749	0.168724	0.135802	0.165	243	0.045	0.004	NA	NA	NA	0.033	0.008	NA	46	0.7931
P04075	CWC15	linked	recognized	FALSE	FALSE		0	1	D-RBP	0.032967	0.0412088	0.0576923	0.049	364	0.247	0.044	0.025	NA	NA	0.113	0.005	0.06	45	0.7759
P04843	RPN1	linked	unknown	FALSE	FALSE		0	1	D-RBP	0.0428336	0.0197694	0.0411862	0.091	607	0.099	0.013	0.002	NA	NA	0.04	0.002	0.043	48	0.8276
P05198	EIF2S1	linked	recognized	FALSE	FALSE		0	5	D-RBP	0.142857	0.12381	0.0761905	0.108	315	0.133	0.01	0.01	NA	NA	0.06	NA	0.054	48	0.8276
P05455	SSB	linked	recognized	FALSE	FALSE		0	2	D-RBP	0.340686	0.262255	0.281863	0.127	408	0.14	0.034	0.005	NA	NA	0.039	0.012	0.049	48	0.8276
P06730	EIF4E	linked	recognized	FALSE	FALSE		0	2	D-RBP	0.147465	0.202765	0.142857	0.088	217	0.097	0.005	0.005	NA	NA	0.065	NA	0.023	48	0.8276
P06748	NPM1	linked	unknown	FALSE	FALSE		0	2	D-RBP	0.608844	0.5	0.455782	0.16	294	0.337	0.061	0.02	NA	NA	0.126	0.061	0.068	48	0.8276
P07305	H1F0	unknown	unknown	TRUE	FALSE		0	2	D-RBP	0.912371	0.649485	0.664948	0.546	194	0.16	0.036	0.031	NA	NA	0.062	NA	0.031	48	0.8276
P07355	ANXA2	linked	unknown	FALSE	FALSE		0	4	D-RBP	0.0117994	0.0294985	0.0530973	0	339	0.304	0.053	0.009	NA	NA	0.156	0.009	0.077	38	0.6552
P07585	DCN	unknown	unknown	TRUE	FALSE		0	2	D-RBP	0.0473538	0.0306407	0.128134	0.072	359	0.022	0.014	NA	NA	NA	0.008	NA	NA	15	0.2586
P07900	HSP90AA1	linked	unknown	FALSE	FALSE		0	4	D-RBP	0.233607	0.159836	0.146175	0.119	732	0.255	0.056	0.019	NA	NA	0.109	0.011	0.06	18	0.3103
P08195	SLC3A2	linked	unknown	FALSE	FALSE		0	4	D-RBP	0.21746	0.185714	0.220635	0.133	630	0.089	0.002	0.002	NA	NA	0.052	0.002	0.032	16	0.2759
P08865	RPSA	linked	unknown	FALSE	FALSE		0	2	D-RBP	0.281356	0.301695	0.0372881	0.064	295	0.125	0.014	0.01	NA	NA	0.071	0.007	0.024	48	0.8276
P09661	SNRPA1	linked	unknown	FALSE	FALSE		0	1	D-RBP	0.286275	0.298039	0.156863	0.039	255	0.129	0.012	0.012	NA	NA	0.063	NA	0.043	48	0.8276
P10316	HLA-A	unknown	unknown	TRUE	FALSE		0	2	D-RBP	0.186301	0.186301	0.106849	0.115	365	NA	NA	NA	NA	NA	NA	NA	NA	NA	NA
P10412	HIST1H1E	unknown	unknown	TRUE	FALSE		0	3	D-RBP	0.853881	0.666667	0.785388	0.685	219	0.384	0.087	0.082	NA	NA	0.105	0.005	0.105	48	0.8276
P11021	HSPA5	linked	unknown	FALSE	FALSE		0	1	D-RBP	0.217125	0.100917	0.0733945	0.055	654	0.177	0.037	0.017	0.005	NA	0.075	0.003	0.041	48	0.8276
P13667	PDIA4	unknown	unknown	TRUE	TRUE	isomerase	0	4	D-RBP	0.102326	0.116279	0.102326	0.087	645	0.088	0.012	0.003	0.002	NA	0.06	NA	0.011	48	0.8276
P13798	APEH	unknown	unknown	TRUE	TRUE	hydrolase	0	3	D-RBP	0.0464481	0.0669399	0.0464481	0.012	732	0.03	NA	0.003	NA	NA	0.014	NA	0.014	39	0.6724
P14678	SNRPB	linked	recognized	FALSE	FALSE		0	2	D-RBP	0.716667	0.55	0.445833	0.442	240	0.121	0.013	0.079	NA	NA	0.008	NA	0.021	47	0.8103
P15559	NQO1	unknown	unknown	TRUE	TRUE	oxidoreductase	0	4	D-RBP	0.0145985	0.0729927	0.0291971	0.047	274	0.124	0.022	NA	NA	NA	0.033	0.007	0.062	36	0.6207
P16402	HIST1H1D	unknown	unknown	TRUE	FALSE		0	2	D-RBP	0.837104	0.692308	0.778281	0.706	221	0.276	0.081	0.023	NA	NA	0.104	0.005	0.063	48	0.8276
P16403	HIST1H1C	unknown	unknown	TRUE	FALSE		0	4	D-RBP	0.849765	0.676056	0.779343	0.624	213	0.385	0.07	0.042	NA	NA	0.113	0.005	0.155	48	0.8276
P17844	DDX5	linked	recognized	FALSE	FALSE		0	4	D-RBP	0.228013	0.166124	0.283388	0.093	614	0.174	0.026	0.034	NA	NA	0.06	0.015	0.039	48	0.8276
P18031	PTPN1	unknown	unknown	TRUE	TRUE	hydrolase	0	2	D-RBP	0.22069	0.271264	0.262069	0.051	435	0.087	0.005	0.002	NA	NA	0.064	0.005	0.011	31	0.5345
P18124	RPL7	linked	unknown	FALSE	FALSE		0	4	D-RBP	0.0645161	0.141129	0.0564516	0.113	248	0.165	0.012	0.028	NA	NA	0.04	NA	0.085	40	0.6897
P18621	RPL17	linked	unknown	FALSE	FALSE		0	2	D-RBP	0.336957	0.233696	0.076087	0.076	184	0.141	0.027	0.011	NA	NA	0.038	0.016	0.049	48	0.8276
P19525	EIF2AK2	linked	recognized	FALSE	TRUE	transferase	0	4	D-RBP	0.139746	0.163339	0.250454	0.107	551	0.091	NA	0.005	NA	NA	0.049	NA	0.036	38	0.6552
P20290	BTF3	linked	unknown	FALSE	FALSE		0	2	D-RBP	0.713592	0.553398	0.378641	0.121	206	0.184	0.01	0.058	NA	NA	0.068	NA	0.049	48	0.8276
P21291	CSRP1	unknown	unknown	TRUE	FALSE		0	2	D-RBP	0.11399	0.186528	0.259067	0.192	193	0.187	0.047	NA	NA	NA	0.088	0.005	0.047	NA	NA
P22626	HNRNPA2B1	linked	recognized	FALSE	FALSE		0	3	D-RBP	0.543909	0.27762	0.569405	0.436	353	0.275	0.028	0.054	NA	NA	0.139	0.02	0.034	48	0.8276
P23396	RPS3	linked	recognized	FALSE	FALSE		0	1	D-RBP	0.152263	0.1893	0.123457	0	243	0.222	0.021	0.016	NA	NA	0.091	0.016	0.078	NA	NA
P23588	EIF4B	linked	recognized	FALSE	FALSE		0	3	D-RBP	0.883797	0.710311	0.805237	0.378	611	0.187	0.007	0.02	NA	NA	0.154	0.002	0.005	45	0.7759
P27695	APEX1	linked	unknown	FALSE	FALSE		0	2	D-RBP	0.232704	0.226415	0.160377	0.041	318	0.123	0.038	0.019	NA	NA	0.035	0.006	0.025	48	0.8276
P27824	CANX	linked	unknown	FALSE	FALSE		0	2	D-RBP	0.427365	0.364865	0.283784	0.1	592	0.088	0.014	0.005	0.005	NA	0.034	NA	0.03	48	0.8276
P30086	PEBP1	unknown	unknown	TRUE	FALSE		0	4	D-RBP	0.176471	0.117647	0.00534759	0	187	0.203	0.032	0.005	NA	NA	0.134	NA	0.032	37	0.6379
P30419	NMT1	unknown	unknown	TRUE	TRUE	transferase	0	2	D-RBP	0.274194	0.258065	0.169355	0.026	496	0.044	0.004	NA	NA	NA	0.028	NA	0.012	48	0.8276
P35611	ADD1	unknown	unknown	TRUE	FALSE		0	3	D-RBP	0.519674	0.438263	0.578019	0.134	737	0.081	0.001	0.003	NA	NA	0.069	NA	0.008	37	0.6379
P36542	ATP5C1	unknown	unknown	TRUE	TRUE	hydrolase	0	4	D-RBP	0.0201342	0.0369128	0.090604	0	298	0.091	0.03	0.007	NA	NA	0.03	NA	0.023	29	0.5
P36873	PPP1CC	unknown	unknown	TRUE	TRUE	hydrolase	0	4	D-RBP	0.0681115	0.0835913	0.0897833	0	323	0.102	0.012	0.012	NA	NA	0.034	NA	0.043	NA	NA
P37802	TAGLN2	unknown	unknown	TRUE	FALSE		0	4	D-RBP	0.221106	0.296482	0.0150754	0	199	0.176	0.03	0.02	NA	NA	0.065	0.015	0.045	6	0.1034
P39748	FEN1	linked	unknown	FALSE	FALSE		0	2	D-RBP	0.197368	0.207895	0.0868421	0.105	380	0.179	0.026	0.013	NA	NA	0.05	0.039	0.05	45	0.7759
P40429	RPL13A	linked	unknown	FALSE	FALSE		0	2	D-RBP	0.0541872	0.0738916	0.00985222	0.059	203	0.153	0.03	0.025	NA	NA	0.025	NA	0.074	45	0.7759
P42765	ACAA2	unknown	unknown	TRUE	TRUE	transferase	0	3	D-RBP	0.0604534	0.0831234	0.00503778	0.076	397	0.065	0.033	0.003	NA	NA	0.03	NA	NA	41	0.7069
P43307	SSR1	linked	unknown	FALSE	FALSE		0	4	D-RBP	0.286713	0.328671	0.398601	0.185	286	0.042	NA	NA	NA	NA	0.031	NA	0.01	42	0.7241
P43897	TSFM	linked	unknown	FALSE	FALSE		0	2	D-RBP	0.110769	0.138462	0.141538	0.037	325	0.043	0.006	NA	NA	NA	0.028	NA	0.009	NA	NA
P46109	CRKL	unknown	unknown	TRUE	FALSE		0	4	D-RBP	0.339934	0.290429	0.221122	0.04	303	0.112	0.007	0.003	NA	NA	0.096	NA	0.007	NA	NA
P46778	RPL21	linked	unknown	FALSE	FALSE		0	2	D-RBP	0.4375	0.41875	0.04375	0	160	0.169	0.013	0.019	NA	NA	0.069	0.006	0.063	46	0.7931
P46782	RPS5	linked	unknown	FALSE	FALSE		0	2	D-RBP	0.0539216	0.0882353	0.0735294	0	204	0.147	0.005	0.015	NA	NA	0.059	0.015	0.054	48	0.8276
P48651	PTDSS1	unknown	unknown	TRUE	TRUE	transferase	0	2	D-RBP	0.0866808	0.107822	0.164905	0.101	473	0.057	NA	NA	NA	NA	0.042	NA	0.015	NA	NA
P55145	MANF	unknown	unknown	TRUE	FALSE		0	4	D-RBP	0	0.0604396	0.175824	0	182	0.06	0.005	NA	NA	NA	0.044	NA	0.011	43	0.7414
P61313	RPL15	linked	unknown	FALSE	FALSE		0	2	D-RBP	0.27451	0.436275	0	0.103	204	0.147	0.025	0.015	NA	NA	0.054	0.005	0.049	NA	NA
P62081	RPS7	linked	unknown	FALSE	FALSE		0	4	D-RBP	0.108247	0.206186	0.0360825	0	194	0.196	0.036	0.005	NA	NA	0.046	0.021	0.088	47	0.8103
P62258	YWHAE	linked	unknown	FALSE	FALSE		0	2	D-RBP	0.0941176	0.121569	0.0941176	0	255	0.188	0.035	0.012	NA	NA	0.082	NA	0.059	45	0.7759
P62633	CNBP	linked	unknown	FALSE	FALSE		0	2	D-RBP	0.0225989	0.146893	0.158192	0.085	177	0.203	0.023	0.068	NA	NA	0.079	NA	0.034	NA	NA
P62701	RPS4X	linked	recognized	FALSE	FALSE		0	3	D-RBP	0.0342205	0.0836502	0.0760456	0	263	0.179	0.027	0.023	NA	NA	0.061	NA	0.068	46	0.7931
P62913	RPL11	linked	unknown	FALSE	FALSE		0	4	D-RBP	0.0505618	0.0898876	0.0561798	0	178	0.219	0.045	0.017	NA	NA	0.045	0.034	0.079	44	0.7586
P62937	PPIA	linked	unknown	FALSE	TRUE	isomerase	0	5	D-RBP	0.0242424	0.0666667	0.00606061	0	165	0.309	0.073	0.018	NA	NA	0.091	0.055	0.073	NA	NA
P63104	YWHAZ	linked	unknown	FALSE	FALSE		0	1	D-RBP	0.126531	0.102041	0.0571429	0.045	245	0.265	0.053	0.016	NA	NA	0.127	NA	0.069	48	0.8276
P63279	UBE2I	linked	unknown	FALSE	TRUE	ligase	0	2	D-RBP	0	0.0822785	0.0189873	0	158	0.108	0.006	NA	NA	NA	0.025	0.051	0.025	41	0.7069
P78346	RPP30	linked	recognized	FALSE	FALSE		0	4	D-RBP	0.0447761	0.0746269	0.0783582	0	268	0.052	0.007	NA	NA	NA	0.026	NA	0.019	36	0.6207
P79522	PRR3	unknown	unknown	TRUE	FALSE		0	2	D-RBP	0.851064	0.739362	0.484043	0.426	188	0.069	NA	0.037	NA	NA	0.032	NA	NA	NA	NA
P82664	MRPS10	linked	unknown	FALSE	FALSE		0	1	D-RBP	0.0348259	0.0895522	0.278607	0.045	201	0.04	NA	NA	NA	NA	0.04	NA	NA	48	0.8276
P82912	MRPS11	linked	recognized	FALSE	FALSE		0	4	D-RBP	0.216495	0.164948	0.28866	0.124	194	0.036	NA	NA	NA	NA	0.01	NA	0.026	44	0.7586
P82970	HMGN5	linked	unknown	FALSE	FALSE		0	4	D-RBP	1	0.996454	0.989362	0.699	282	0.06	0.018	0.004	NA	NA	0.025	0.011	0.004	43	0.7414
P82979	SARNP	linked	recognized	FALSE	FALSE		0	6	D-RBP	0.738095	0.404762	0.695238	0.257	210	0.119	0.024	0.005	NA	NA	0.067	0.005	0.019	48	0.8276
P83731	RPL24	linked	unknown	FALSE	FALSE		0	2	D-RBP	0.592357	0.535032	0.216561	0.261	157	0.248	0.076	0.013	NA	NA	0.045	0.025	0.089	46	0.7931
Q01081	U2AF1	linked	recognized	FALSE	FALSE		0	4	D-RBP	0.241667	0.254167	0.208333	0.333	240	0.129	0.008	0.025	NA	NA	0.067	0.013	0.017	48	0.8276
Q01130	SRSF2	linked	recognized	FALSE	FALSE		0	4	D-RBP	0.823529	0.678733	0.615385	0.566	221	0.222	0.009	0.05	NA	NA	0.158	NA	0.005	48	0.8276
Q02040	AKAP17A	linked	unknown	FALSE	FALSE		0	3	D-RBP	0.494964	0.297842	0.545324	0.329	695	0.032	0.004	0.001	NA	NA	0.023	0.001	0.001	48	0.8276
Q02543	RPL18A	linked	unknown	FALSE	FALSE		0	2	D-RBP	0.0625	0.176136	0.0170455	0	176	0.222	0.017	0.023	NA	NA	0.068	0.04	0.074	47	0.8103
Q02878	RPL6	linked	unknown	FALSE	FALSE		0	4	D-RBP	0.420139	0.3125	0.211806	0.177	288	0.181	0.021	0.021	NA	NA	0.066	0.003	0.069	40	0.6897
Q02978	SLC25A11	unknown	unknown	TRUE	FALSE		0	4	D-RBP	0.0159236	0.0573248	0.0573248	0	314	0.064	0.003	0.003	NA	NA	0.041	NA	0.016	47	0.8103
Q06830	PRDX1	unknown	unknown	TRUE	TRUE	oxidoreductase	0	2	D-RBP	0.0753769	0.165829	0.0251256	0	199	0.302	0.07	0.025	NA	NA	0.095	0.03	0.08	44	0.7586
Q07020	RPL18	linked	unknown	FALSE	FALSE		0	4	D-RBP	0.356383	0.324468	0.0904255	0	188	0.176	0.016	0.027	NA	NA	0.085	NA	0.048	48	0.8276
Q10589	BST2	unknown	unknown	TRUE	FALSE		0	4	D-RBP	0.00555556	0.0277778	0.327778	0.289	180	0.05	NA	NA	0.017	NA	0.022	0.006	0.006	42	0.7241
Q12874	SF3A3	linked	recognized	FALSE	FALSE		0	4	D-RBP	0.235529	0.211577	0.149701	0.048	501	0.084	0.008	0.008	NA	NA	0.044	NA	0.024	48	0.8276
Q12926	ELAVL2	linked	recognized	FALSE	FALSE		0	1	D-RBP	0.181058	0.220056	0.172702	0	359	0.036	NA	NA	NA	NA	0.022	NA	0.014	14	0.2414
Q13148	TARDBP	linked	recognized	FALSE	FALSE		0	2	D-RBP	0.328502	0.268116	0.347826	0.256	414	0.159	0.012	0.007	NA	NA	0.082	0.027	0.031	47	0.8103
Q13151	HNRNPA0	linked	recognized	FALSE	FALSE		0	4	D-RBP	0.318033	0.239344	0.383607	0.413	305	0.203	0.01	0.033	NA	NA	0.079	0.043	0.039	46	0.7931
Q13242	SRSF9	linked	recognized	FALSE	FALSE		0	2	D-RBP	0.266968	0.312217	0.266968	0.195	221	0.222	0.005	0.059	NA	NA	0.122	NA	0.036	45	0.7759
Q13243	SRSF5	linked	recognized	FALSE	FALSE		0	4	D-RBP	0.595588	0.503676	0.426471	0.441	272	0.125	0.007	0.029	NA	NA	0.077	NA	0.011	40	0.6897
Q13325	IFIT5	linked	unknown	FALSE	FALSE		0	4	D-RBP	0.00829876	0.0165975	0.0103734	0.058	482	0.027	0.002	NA	NA	NA	0.023	NA	0.002	NA	NA
Q13442	PDAP1	unknown	unknown	TRUE	FALSE		0	2	D-RBP	1	0.878453	0.535912	0.425	181	0.144	0.033	0.017	NA	NA	0.061	NA	0.033	48	0.8276
Q13573	SNW1	linked	recognized	FALSE	FALSE		0	4	D-RBP	0.675373	0.496269	0.740672	0.065	536	0.112	0.017	0.007	NA	NA	0.062	0.013	0.013	48	0.8276
Q14103	HNRNPD	linked	recognized	FALSE	FALSE		0	2	D-RBP	0.433803	0.309859	0.442254	0.369	355	0.183	0.045	0.042	NA	NA	0.054	0.003	0.039	47	0.8103
Q15397	KIAA0020	linked	recognized	FALSE	FALSE		0	2	D-RBP	0.214506	0.212963	0.189815	0.045	648	0.066	0.009	0.002	NA	NA	0.039	NA	0.017	48	0.8276
Q15417	CNN3	unknown	unknown	TRUE	FALSE		0	2	D-RBP	0.328267	0.285714	0.158055	0	329	0.122	0.009	0.006	NA	NA	0.079	NA	0.027	46	0.7931
Q15691	MAPRE1	unknown	unknown	TRUE	FALSE		0	1	D-RBP	0.253731	0.291045	0.276119	0.045	268	0.138	0.022	0.007	NA	NA	0.052	0.004	0.052	42	0.7241
Q15717	ELAVL1	linked	recognized	FALSE	FALSE		0	2	D-RBP	0.0705521	0.138037	0.162577	0	326	0.153	0.003	0.031	NA	NA	0.077	NA	0.043	48	0.8276
Q16629	SRSF7	linked	recognized	FALSE	FALSE		0	2	D-RBP	0.588235	0.554622	0.655462	0.555	238	0.223	0.017	0.013	NA	NA	0.168	0.008	0.017	46	0.7931
Q5RKV6	EXOSC6	linked	recognized	FALSE	FALSE		0	4	D-RBP	0.286765	0.231618	0.0698529	0.375	272	0.018	NA	0.007	NA	NA	0.004	NA	0.007	NA	NA
Q5T653	MRPL2	linked	recognized	FALSE	FALSE		0	2	D-RBP	0.190164	0.2	0.157377	0.039	305	0.039	0.003	NA	NA	NA	0.03	0.003	0.003	47	0.8103
Q5VTL8	PRPF38B	linked	recognized	FALSE	FALSE		0	4	D-RBP	0.657509	0.593407	0.663004	0.59	546	0.07	0.004	0.002	NA	NA	0.062	NA	0.002	19	0.3276
Q6IBS0	TWF2	unknown	unknown	TRUE	FALSE		0	4	D-RBP	0.0888252	0.111748	0.103152	0.037	349	0.032	0.011	0.003	NA	NA	0.011	0.003	0.003	NA	NA
Q6NZI2	PTRF	linked	unknown	FALSE	FALSE		0	4	D-RBP	0.497436	0.448718	0.597436	0.251	390	0.162	0.015	NA	NA	NA	0.085	0.01	0.051	24	0.4138
Q7Z417	NUFIP2	linked	unknown	FALSE	FALSE		0	3	D-RBP	0.752518	0.496403	0.882014	0.127	695	0.099	0.006	0.009	NA	NA	0.078	0.001	0.006	NA	NA
Q7Z7H8	MRPL10	linked	unknown	FALSE	FALSE		0	3	D-RBP	0.103448	0.16092	0.153257	0.115	261	0.019	NA	NA	NA	NA	0.015	NA	0.004	46	0.7931
Q86U38	NOP9	linked	recognized	FALSE	FALSE		0	4	D-RBP	0.207547	0.201258	0.146226	0.137	636	0.028	NA	0.003	NA	NA	0.017	NA	0.008	NA	NA
Q86UE4	MTDH	linked	unknown	FALSE	FALSE		0	2	D-RBP	0.860825	0.694158	0.902062	0.172	582	0.146	0.007	0.009	NA	NA	0.107	NA	0.024	48	0.8276
Q86V81	ALYREF	linked	recognized	FALSE	FALSE		0	4	D-RBP	0.750973	0.653696	0.560311	0.432	257	0.191	0.012	0.086	NA	NA	0.066	NA	0.027	48	0.8276
Q8IZ69	TRMT2A	linked	recognized	FALSE	FALSE		0	4	D-RBP	0.1856	0.168	0.16	0.051	625	0.027	NA	NA	NA	NA	0.008	NA	0.019	46	0.7931
Q8N2G6	ZCCHC24	unknown	unknown	TRUE	FALSE		0	2	D-RBP	0.149378	0.190871	0.26556	0	241	0.025	NA	NA	NA	NA	0.025	NA	NA	48	0.8276
Q8N3Z6	ZCCHC7	unknown	unknown	TRUE	FALSE		0	4	D-RBP	0.425414	0.372007	0.661142	0.169	543	0.05	NA	0.004	NA	NA	0.02	0.02	0.006	NA	NA
Q8N567	ZCCHC9	unknown	unknown	TRUE	FALSE		0	2	D-RBP	0.343173	0.284133	0.199262	0.089	271	0.048	0.007	NA	NA	NA	0.037	0.004	NA	NA	NA
Q8N684	CPSF7	linked	recognized	FALSE	FALSE		0	2	D-RBP	0.700637	0.524416	0.715499	0.335	471	0.089	0.002	0.002	NA	NA	0.076	NA	0.008	48	0.8276
Q8N6N3	C1orf52	unknown	unknown	TRUE	FALSE		0	4	D-RBP	0.895604	0.725275	0.450549	0.154	182	0.071	0.011	NA	NA	NA	0.055	NA	0.005	46	0.7931
Q8N983	MRPL43	linked	unknown	FALSE	FALSE		0	3	D-RBP	0.223256	0.265116	0.134884	0.056	215	0.014	NA	0.005	NA	NA	0.005	NA	0.005	NA	NA
Q8NAV1	PRPF38A	linked	recognized	FALSE	FALSE		0	4	D-RBP	0.423077	0.455128	0.426282	0.34	312	0.099	0.006	0.003	NA	NA	0.071	0.003	0.016	NA	NA
Q8NC60	NOA1	linked	unknown	FALSE	FALSE		0	3	D-RBP	0.232092	0.226361	0.200573	0.095	698	0.007	NA	0.001	NA	NA	0.004	NA	0.001	45	0.7759
Q8NEJ9	NGDN	linked	recognized	FALSE	FALSE		0	4	D-RBP	0.6	0.415873	0.31746	0.27	315	0.076	NA	NA	NA	NA	0.06	NA	0.016	22	0.3793
Q8NHQ9	DDX55	linked	recognized	FALSE	FALSE		0	4	D-RBP	0.095	0.121667	0.2	0.093	600	0.032	0.007	0.002	NA	NA	0.018	NA	0.005	45	0.7759
Q8TDN6	BRIX1	linked	unknown	FALSE	FALSE		0	2	D-RBP	0.291785	0.29745	0.243626	0.02	353	0.04	0.003	0.006	NA	NA	0.023	0.003	0.006	42	0.7241
Q8TE67	EPS8L3	unknown	unknown	TRUE	FALSE		0	4	D-RBP	0.416526	0.406408	0.254637	0.073	593	0.029	NA	NA	NA	NA	0.029	NA	NA	6	0.1034
Q8WV60	PTCD2	linked	unknown	FALSE	FALSE		0	4	D-RBP	0.00257732	0.0386598	0.134021	0.062	388	0.023	NA	NA	NA	NA	0.015	NA	0.008	37	0.6379
Q8WXF0	SRSF12	linked	recognized	FALSE	FALSE		0	1	D-RBP	0.716475	0.716475	0.670498	0.414	261	0.073	NA	NA	NA	NA	0.073	NA	NA	1	0.0172
Q92522	H1FX	unknown	unknown	TRUE	FALSE		0	4	D-RBP	0.70892	0.657277	0.699531	0.404	213	0.127	0.047	0.028	NA	NA	0.028	NA	0.023	48	0.8276
Q92541	RTF1	linked	unknown	FALSE	FALSE		0	4	D-RBP	0.683099	0.570423	0.583099	0.23	710	0.052	0.006	0.003	NA	NA	0.038	NA	0.006	46	0.7931
Q92804	TAF15	linked	recognized	FALSE	FALSE		0	3	D-RBP	0.944257	0.662162	0.815878	0.669	592	0.221	0.005	0.11	NA	NA	0.095	0.002	0.01	NA	NA
Q92945	KHSRP	linked	recognized	FALSE	FALSE		0	4	D-RBP	0.85654	0.66948	0.572433	0.335	711	0.121	0.01	0.025	NA	NA	0.058	0.003	0.025	48	0.8276
Q93062	RBPMS	linked	recognized	FALSE	FALSE		0	4	D-RBP	0.244898	0.214286	0.515306	0.117	196	0.051	NA	NA	NA	NA	0.041	NA	0.01	29	0.5
Q969X6	CIRH1A	linked	unknown	FALSE	FALSE		0	3	D-RBP	0.0102041	0.0306122	0.048105	0	686	0.034	NA	0.001	NA	NA	0.007	0.001	0.023	11	0.1897
Q96DH6	MSI2	linked	recognized	FALSE	FALSE		0	2	D-RBP	0.234756	0.22561	0.381098	0.061	328	0.07	0.003	0.015	NA	NA	0.021	NA	0.03	47	0.8103
Q96EY4	TMA16	unknown	unknown	TRUE	FALSE		0	3	D-RBP	0.374384	0.315271	0.26601	0.187	203	0.054	NA	NA	NA	NA	0.03	0.005	0.02	NA	NA
Q96PK6	RBM14	linked	recognized	FALSE	FALSE		0	3	D-RBP	0.336323	0.215247	0.650224	0.291	669	0.145	0.006	0.01	NA	0.006	0.099	0.01	0.013	47	0.8103
Q96PU8	QKI	linked	recognized	FALSE	FALSE		0	5	D-RBP	0.28739	0.202346	0.510264	0.109	341	0.056	NA	0.015	NA	NA	0.026	NA	0.015	33	0.569
Q96PZ0	PUS7	linked	recognized	FALSE	FALSE		0	4	D-RBP	0.184569	0.14826	0.181543	0.041	661	0.051	0.003	0.006	NA	NA	0.027	0.003	0.012	48	0.8276
Q96QD9	FYTTD1	linked	unknown	FALSE	FALSE		0	2	D-RBP	0.603774	0.45283	0.726415	0	318	0.05	0.006	NA	NA	NA	0.025	0.003	0.016	NA	NA
Q99439	CNN2	unknown	unknown	TRUE	FALSE		0	4	D-RBP	0.223301	0.190939	0.116505	0.055	309	0.181	0.01	0.016	NA	NA	0.107	0.006	0.042	10	0.1724
Q99551	MTERF	unknown	unknown	TRUE	FALSE		0	3	D-RBP	0	0.0250627	0.0601504	0.053	399	0.015	NA	NA	NA	NA	0.015	NA	NA	NA	NA
Q99729	HNRNPAB	linked	recognized	FALSE	FALSE		0	2	D-RBP	0.433735	0.36747	0.460843	0.349	332	0.102	0.015	0.03	NA	NA	0.024	NA	0.033	48	0.8276
Q99848	EBNA1BP2	linked	recognized	FALSE	FALSE		0	2	D-RBP	0.673203	0.565359	0.431373	0.065	306	0.108	0.029	0.003	NA	NA	0.046	0.003	0.026	47	0.8103
Q99873	PRMT1	linked	recognized	FALSE	TRUE	transferase	0	3	D-RBP	0.0387812	0.0969529	0.108033	0.039	361	0.08	0.008	0.006	NA	NA	0.033	NA	0.033	39	0.6724
Q9BQ67	GRWD1	unknown	unknown	TRUE	FALSE		0	2	D-RBP	0.293722	0.266816	0.130045	0.031	446	0.043	NA	0.002	NA	NA	0.027	0.002	0.011	31	0.5345
Q9BQ75	CMSS1	unknown	recognized	FALSE	FALSE		0	2	D-RBP	0.333333	0.329749	0.301075	0.068	279	0.047	0.004	0.007	NA	NA	0.022	NA	0.014	NA	NA
Q9BRJ2	MRPL45	linked	unknown	FALSE	FALSE		0	2	D-RBP	0.0751634	0.111111	0.130719	0.039	306	0.046	0.003	NA	NA	NA	0.013	NA	0.029	NA	NA
Q9BRJ6	C7orf50	unknown	unknown	TRUE	FALSE		0	4	D-RBP	0.572165	0.561856	0.489691	0.253	194	0.041	0.005	NA	NA	NA	0.036	NA	NA	46	0.7931
Q9BRP8	WIBG	linked	unknown	FALSE	FALSE		0	1	D-RBP	0.931373	0.671569	0.598039	0.275	204	0.078	0.005	NA	NA	NA	0.069	NA	0.005	48	0.8276
Q9BSD7	NTPCR	unknown	recognized	FALSE	TRUE	hydrolase	0	4	D-RBP	0.0631579	0.126316	0	0	190	0.063	0.011	NA	NA	NA	0.021	NA	0.032	NA	NA
Q9BYC8	MRPL32	linked	unknown	FALSE	FALSE		0	4	D-RBP	0.234043	0.281915	0.159574	0	188	0.016	NA	NA	NA	NA	0.016	NA	NA	NA	NA
Q9BYD6	MRPL1	linked	recognized	FALSE	FALSE		0	4	D-RBP	0.107692	0.107692	0.184615	0.126	325	0.025	NA	NA	NA	NA	0.022	NA	0.003	47	0.8103
Q9BYG3	NIFK	linked	recognized	FALSE	FALSE		0	2	D-RBP	0.337884	0.341297	0.419795	0.092	293	0.106	NA	0.003	NA	NA	0.078	0.01	0.014	44	0.7586
Q9H0L4	CSTF2T	linked	recognized	FALSE	FALSE		0	2	D-RBP	0.724026	0.646104	0.698052	0.258	616	0.062	NA	0.023	NA	NA	0.032	NA	0.006	47	0.8103
Q9H1E3	NUCKS1	unknown	unknown	TRUE	FALSE		0	4	D-RBP	1	1	0.91358	0.58	243	0.276	0.049	0.041	NA	NA	0.169	NA	0.016	47	0.8103
Q9H5H4	ZNF768	linked	recognized	FALSE	FALSE		0	4	D-RBP	0.535185	0.524074	0.37963	0.111	540	0.069	NA	0.004	NA	NA	0.057	0.002	0.006	45	0.7759
Q9H5Q4	TFB2M	linked	recognized	FALSE	FALSE		0	2	D-RBP	0.0454545	0.0530303	0.128788	0	396	0.008	NA	0.003	NA	NA	0.003	NA	0.003	39	0.6724
Q9H7B2	RPF2	unknown	unknown	TRUE	FALSE		0	4	D-RBP	0.189542	0.24183	0.160131	0.052	306	0.052	0.007	0.003	NA	NA	0.026	NA	0.016	33	0.569
Q9HA38	ZMAT3	linked	recognized	FALSE	FALSE		0	4	D-RBP	0.608997	0.432526	0.747405	0.093	289	0.028	NA	NA	NA	NA	0.021	NA	0.007	47	0.8103
Q9HB71	CACYBP	unknown	unknown	TRUE	FALSE		0	2	D-RBP	0.188596	0.192982	0.289474	0	228	0.224	0.053	0.004	NA	NA	0.079	NA	0.088	44	0.7586
Q9NP81	SARS2	linked	recognized	FALSE	FALSE		0	4	D-RBP	0.1139	0.11583	0.129344	0.029	518	0.021	0.004	NA	NA	NA	0.015	NA	0.002	46	0.7931
Q9NQ50	MRPL40	linked	recognized	FALSE	FALSE		0	2	D-RBP	0.320388	0.325243	0.179612	0.194	206	0.019	NA	NA	NA	NA	0.015	NA	0.005	NA	NA
Q9NUD5	ZCCHC3	unknown	unknown	TRUE	FALSE		0	1	D-RBP	0.391089	0.403465	0.366337	0.297	404	0.027	0.005	0.005	NA	NA	0.007	NA	0.01	NA	NA
Q9NV31	IMP3	linked	recognized	FALSE	FALSE		0	4	D-RBP	0	0.048913	0.0163043	0.065	184	0.027	NA	NA	NA	NA	0.011	NA	0.016	NA	NA
Q9NX07	TRNAU1AP	linked	recognized	FALSE	FALSE		0	4	D-RBP	0.0766551	0.132404	0.243902	0.129	287	0.038	NA	0.003	NA	NA	0.007	NA	0.028	NA	NA
Q9NXG2	THUMPD1	linked	recognized	FALSE	FALSE		0	2	D-RBP	0.422096	0.379603	0.390935	0	353	0.065	0.008	0.003	NA	NA	0.04	NA	0.014	46	0.7931
Q9NXH9	TRMT1	linked	recognized	FALSE	FALSE		0	4	D-RBP	0.261002	0.212443	0.251897	0.058	659	0.041	0.002	0.005	NA	NA	0.02	NA	0.015	48	0.8276
Q9NYK5	MRPL39	linked	recognized	FALSE	FALSE		0	2	D-RBP	0.035503	0.0650888	0.139053	0	338	0.041	0.009	0.006	NA	NA	0.018	NA	0.009	37	0.6379
Q9NZ01	TECR	unknown	recognized	FALSE	TRUE	oxidoreductase	0	4	D-RBP	0	0.0422078	0.00324675	0	308	0.071	0.016	NA	NA	NA	0.016	NA	0.039	37	0.6379
Q9NZM5	GLTSCR2	unknown	recognized	FALSE	FALSE		0	2	D-RBP	0.600418	0.462343	0.437238	0.209	478	0.048	0.004	0.006	NA	NA	0.027	NA	0.01	44	0.7586
Q9P287	BCCIP	unknown	unknown	TRUE	FALSE		0	4	D-RBP	0.235669	0.22293	0.235669	0.239	314	0.051	0.003	0.006	NA	NA	0.022	NA	0.019	NA	NA
Q9P2K5	MYEF2	linked	recognized	FALSE	FALSE		0	2	D-RBP	0.396667	0.328333	0.52	0.18	600	0.038	0.003	0.003	NA	NA	0.022	NA	0.01	46	0.7931
Q9UGY1	NOL12	linked	recognized	FALSE	FALSE		0	4	D-RBP	0.859155	0.530516	0.56338	0.216	213	0.042	NA	0.005	NA	NA	0.038	NA	NA	NA	NA
Q9UHA3	RSL24D1	linked	unknown	FALSE	FALSE		0	2	D-RBP	0.134969	0.134969	0.0920245	0.08	163	0.092	NA	NA	NA	NA	0.012	0.006	0.074	40	0.6897
Q9UJV8	PURG	unknown	recognized	FALSE	FALSE		0	2	D-RBP	0.40634	0.345821	0.365994	0.115	347	0.02	NA	0.003	NA	NA	0.014	NA	0.003	NA	NA
Q9UKM9	RALY	linked	recognized	FALSE	FALSE		0	2	D-RBP	0.434641	0.359477	0.480392	0.314	306	0.176	0.016	0.016	NA	NA	0.085	0.01	0.049	48	0.8276
Q9UL40	ZNF346	linked	unknown	FALSE	FALSE		0	2	D-RBP	0.384354	0.272109	0.52381	0.051	294	0.007	NA	NA	NA	NA	0.007	NA	NA	48	0.8276
Q9ULR0	ISY1	linked	unknown	FALSE	FALSE		0	4	D-RBP	0.301754	0.291228	0.147368	0.158	285	0.028	0.004	NA	NA	NA	0.025	NA	NA	48	0.8276
Q9ULW3	ABT1	linked	unknown	FALSE	FALSE		0	4	D-RBP	0.441176	0.419118	0.426471	0.099	272	0.074	0.007	0.007	NA	NA	0.04	NA	0.018	NA	NA
Q9UNQ2	DIMT1	linked	recognized	FALSE	FALSE		0	4	D-RBP	0.0894569	0.118211	0.0702875	0.077	313	0.022	0.003	0.003	NA	NA	0.003	NA	0.013	47	0.8103
Q9Y221	NIP7	linked	recognized	FALSE	FALSE		0	4	D-RBP	0	0.0722222	0.0166667	0	180	0.083	0.006	0.011	NA	NA	0.017	NA	0.05	47	0.8103
Q9Y285	FARSA	linked	recognized	FALSE	FALSE		0	3	D-RBP	0.0905512	0.0787402	0.0216535	0.02	508	0.091	0.008	0.008	NA	NA	0.033	0.002	0.039	46	0.7931
Q9Y2Q9	MRPS28	linked	unknown	FALSE	FALSE		0	4	D-RBP	0.213904	0.304813	0.336898	0.128	187	0.053	0.005	NA	NA	NA	0.037	NA	0.011	48	0.8276
Q9Y2T7	YBX2	linked	unknown	FALSE	FALSE		0	2	D-RBP	0.89011	0.730769	0.728022	0.398	364	0.047	0.005	NA	NA	NA	0.033	NA	0.008	1	0.0172
Q9Y2X3	NOP58	linked	recognized	FALSE	FALSE		0	6	D-RBP	0.241966	0.094518	0.202268	0.161	529	0.104	0.008	0.004	NA	NA	0.053	0.011	0.028	48	0.8276
Q9Y2Z2	MTO1	linked	recognized	FALSE	FALSE		0	1	D-RBP	0.0195258	0.0348675	0.0850767	0.02	717	0.046	NA	0.003	NA	NA	0.018	NA	0.025	48	0.8276
Q9Y324	FCF1	linked	recognized	FALSE	FALSE		0	4	D-RBP	0.146465	0.267677	0.156566	0.091	198	0.03	NA	0.005	NA	NA	0.02	NA	0.005	47	0.8103
Q9Y383	C7orf55-LUC7L2	linked	recognized	FALSE	FALSE		0	1	D-RBP	0.52551	0.433673	0.405612	0.38	392	0.094	0.008	0.003	NA	NA	0.061	0.005	0.018	47	0.8103
Q9Y388	RBMX2	linked	recognized	FALSE	FALSE		0	4	D-RBP	0.658385	0.65528	0.608696	0.298	322	0.059	NA	NA	NA	NA	0.056	0.003	NA	45	0.7759
Q9Y3B9	RRP15	unknown	unknown	TRUE	FALSE		0	4	D-RBP	0.882979	0.609929	0.549645	0.117	282	0.131	0.014	NA	NA	NA	0.092	0.004	0.021	45	0.7759
Q9Y3D9	MRPS23	linked	recognized	FALSE	FALSE		0	2	D-RBP	0.284211	0.3	0.215789	0	190	0.047	0.016	0.005	NA	NA	0.005	NA	0.021	48	0.8276
Q9Y3F4	STRAP	linked	unknown	FALSE	FALSE		0	4	D-RBP	0.06	0.134286	0.00857143	0.071	350	0.094	0.011	0.009	NA	NA	0.037	NA	0.037	48	0.8276
Q9Y3T9	NOC2L	linked	unknown	FALSE	FALSE		0	3	D-RBP	0.317757	0.275033	0.343124	0.107	749	0.057	NA	NA	NA	NA	0.043	NA	0.015	28	0.4828
Q9Y6A4	C16orf80	unknown	unknown	TRUE	FALSE		0	4	D-RBP	0	0.0362694	0.0207254	0	193	0.047	NA	0.005	NA	NA	0.026	NA	0.016	NA	NA
Q9Y6G9	DYNC1LI1	unknown	unknown	TRUE	FALSE		0	3	D-RBP	0.330784	0.338432	0.397706	0.174	523	0.092	0.006	0.006	NA	NA	0.073	NA	0.008	46	0.7931

## Sheet: Table S5
Table S5. List of the functional units belonging to the three sets in predicted functional landscape (catRAPID).
FU ID	FU set
7	E-FU
12	E-FU
13	E-FU
18	E-FU
19	E-FU
31	E-FU
32	E-FU
34	E-FU
40	E-FU
41	E-FU
58	E-FU
61	D-FU
103	D-FU
105	E-FU
110	E-FU
114	D-FU
115	E-FU
127	D-FU
135	E-FU
139	E-FU
145	M-FU
149	E-FU
177	E-FU
185	D-FU
188	E-FU
219	E-FU
243	D-FU
246	D-FU
254	D-FU
261	E-FU
286	E-FU
293	E-FU
315	E-FU
327	E-FU
336	E-FU
346	D-FU
350	E-FU
356	E-FU
360	E-FU
364	E-FU
373	D-FU
374	D-FU
376	D-FU
380	E-FU
385	E-FU
403	E-FU
408	E-FU
409	E-FU
411	E-FU
417	E-FU
423	E-FU
430	E-FU
436	D-FU
450	E-FU
474	E-FU
479	E-FU
486	E-FU
491	M-FU
505	E-FU
507	M-FU
509	E-FU
535	E-FU
547	E-FU
554	E-FU
566	E-FU
596	E-FU
632	E-FU
642	D-FU
644	D-FU
651	E-FU
682	E-FU
684	E-FU
690	E-FU
705	E-FU
722	M-FU
724	E-FU
726	E-FU
728	E-FU
746	E-FU
753	E-FU
761	E-FU
773	E-FU
775	E-FU
776	E-FU
777	M-FU
781	E-FU
788	E-FU
817	E-FU
825	E-FU
CORUM:1237	E-FU
CORUM:230	E-FU
CORUM:238	E-FU
CORUM:2914	E-FU
CORUM:3063	E-FU
CORUM:320	E-FU
CORUM:5450	E-FU
CORUM:710	E-FU
CORUM:711	E-FU
CORUM:714	E-FU
CORUM:806	E-FU
CORUM:807	E-FU
CORUM:808	E-FU
CORUM:867	E-FU
KEGG:00190	E-FU
KEGG:00230	E-FU
KEGG:00240	E-FU
KEGG:00330	E-FU
KEGG:00564	E-FU
KEGG:00620	E-FU
KEGG:00982	D-FU
KEGG:03013	M-FU
KEGG:03040	E-FU
KEGG:03060	E-FU
KEGG:03410	E-FU
KEGG:04060	D-FU
KEGG:04120	E-FU
KEGG:04140	M-FU
KEGG:04142	E-FU
KEGG:04146	E-FU
KEGG:04620	M-FU
KEGG:04621	E-FU
KEGG:04622	E-FU
KEGG:04623	E-FU
KEGG:04650	D-FU
KEGG:04713	D-FU
KEGG:04721	E-FU
KEGG:04722	E-FU
KEGG:04724	D-FU
KEGG:04726	D-FU
KEGG:04740	M-FU
KEGG:04930	E-FU
KEGG:04932	E-FU
KEGG:04966	E-FU
KEGG:04970	D-FU
KEGG:04973	D-FU
KEGG:05014	E-FU
KEGG:05016	E-FU
KEGG:05034	E-FU
KEGG:05110	E-FU
KEGG:05120	E-FU
KEGG:05131	E-FU
KEGG:05132	E-FU
KEGG:05133	E-FU
KEGG:05150	D-FU
KEGG:05161	E-FU
KEGG:05162	E-FU
KEGG:05164	E-FU
KEGG:05166	E-FU
KEGG:05168	E-FU
KEGG:05200	E-FU
KEGG:05203	E-FU
KEGG:05204	D-FU
KEGG:05310	D-FU
KEGG:05320	E-FU
KEGG:05322	E-FU
KEGG:05323	E-FU
REAC:112412	M-FU
REAC:1169091	E-FU
REAC:1221632	E-FU
REAC:1234174	E-FU
REAC:1234176	E-FU
REAC:1236394	D-FU
REAC:1250196	M-FU
REAC:1250347	M-FU
REAC:1428517	E-FU
REAC:1433557	E-FU
REAC:1461957	D-FU
REAC:1461973	D-FU
REAC:1474244	D-FU
REAC:1500620	E-FU
REAC:1502540	E-FU
REAC:157579	E-FU
REAC:163200	E-FU
REAC:1632852	E-FU
REAC:166520	E-FU
REAC:167044	E-FU
REAC:168928	E-FU
REAC:169893	E-FU
REAC:170968	E-FU
REAC:170984	E-FU
REAC:171306	E-FU
REAC:174084	E-FU
REAC:174143	E-FU
REAC:174154	E-FU
REAC:174178	E-FU
REAC:174414	E-FU
REAC:176814	E-FU
REAC:179812	M-FU
REAC:1799339	E-FU
REAC:180336	M-FU
REAC:187687	E-FU
REAC:187706	E-FU
REAC:193697	E-FU
REAC:194138	D-FU
REAC:195258	E-FU
REAC:195721	E-FU
REAC:1963640	M-FU
REAC:198933	D-FU
REAC:201722	E-FU
REAC:212165	E-FU
REAC:212300	E-FU
REAC:2142753	E-FU
REAC:2262749	E-FU
REAC:2262752	E-FU
REAC:2299718	E-FU
REAC:2500257	D-FU
REAC:2559580	E-FU
REAC:2559582	E-FU
REAC:2559583	E-FU
REAC:2559586	E-FU
REAC:2586552	M-FU
REAC:2871796	E-FU
REAC:2871837	E-FU
REAC:3000171	D-FU
REAC:3214815	E-FU
REAC:3214841	E-FU
REAC:3214842	E-FU
REAC:3214847	E-FU
REAC:3214858	E-FU
REAC:3238698	E-FU
REAC:3247509	E-FU
REAC:3700989	E-FU
REAC:373080	E-FU
REAC:375165	E-FU
REAC:375276	E-FU
REAC:376176	D-FU
REAC:380270	D-FU
REAC:380287	D-FU
REAC:381753	M-FU
REAC:4085001	D-FU
REAC:418594	D-FU
REAC:420499	D-FU
REAC:427359	E-FU
REAC:427413	E-FU
REAC:4420097	D-FU
REAC:446203	D-FU
REAC:449147	M-FU
REAC:451927	M-FU
REAC:452723	E-FU
REAC:453274	D-FU
REAC:453276	E-FU
REAC:4608870	E-FU
REAC:4839726	E-FU
REAC:500753	E-FU
REAC:504046	E-FU
REAC:512988	M-FU
REAC:5218921	M-FU
REAC:5250941	E-FU
REAC:5334118	E-FU
REAC:5368286	E-FU
REAC:5368287	E-FU
REAC:5389840	E-FU
REAC:5419276	E-FU
REAC:5578749	E-FU
REAC:5607764	E-FU
REAC:5620920	D-FU
REAC:5625740	E-FU
REAC:5625886	E-FU
REAC:5628897	E-FU
REAC:5654693	M-FU
REAC:5654700	M-FU
REAC:5654706	M-FU
REAC:5654712	M-FU
REAC:5668541	E-FU
REAC:5669034	E-FU
REAC:5673001	M-FU
REAC:5683057	D-FU
REAC:5684996	D-FU
REAC:606279	E-FU
REAC:611105	E-FU
REAC:68875	E-FU
REAC:68877	D-FU
REAC:68886	E-FU
REAC:69275	D-FU
REAC:69278	E-FU
REAC:69620	E-FU
REAC:73728	E-FU
REAC:73777	E-FU
REAC:73848	E-FU
REAC:73854	E-FU
REAC:73864	E-FU
REAC:73886	E-FU
REAC:74752	E-FU
REAC:76061	E-FU
REAC:76066	E-FU
REAC:76071	E-FU
REAC:77387	E-FU
REAC:774815	E-FU
REAC:877300	E-FU
REAC:912446	E-FU
REAC:912526	M-FU
REAC:912694	E-FU
REAC:913709	D-FU
REAC:917977	E-FU
REAC:933541	E-FU
REAC:977068	D-FU
REAC:983168	E-FU
REAC:983169	E-FU
REAC:983231	E-FU
REAC:983705	E-FU

## Sheet: Table S6
Table S6. List of FUs in the predicted functional landscapes based on catRAPID predicted and experimentally detected interactions (eCLIP). FUs found in both analyses are highlighted in pale green, FUs that are exclusively found in catRAPID interaction network and eCLIP interaction networks are highlighted in pale blue and pale red, respectively.
FU ID	FU name	catRAPID FU set	eCLIP FU set
7	7	E-FU	E-FU
40	40	E-FU	E-FU
41	41	E-FU	E-FU
149	149	E-FU	E-FU
350	350	E-FU	E-FU
356	356	E-FU	E-FU
364	364	E-FU	E-FU
373	373	D-FU	E-FU
403	403	E-FU	E-FU
450	450	E-FU	E-FU
474	474	E-FU	E-FU
479	479	E-FU	E-FU
486	486	E-FU	E-FU
535	535	E-FU	E-FU
554	554	E-FU	E-FU
642	642	D-FU	E-FU
684	684	E-FU	E-FU
722	722	M-FU	E-FU
728	728	E-FU	E-FU
753	753	E-FU	E-FU
CORUM:230	Mediator complex	E-FU	D-FU
CORUM:2914	Respiratory chain complex I (beta subunit) mitochondrial	E-FU	E-FU
CORUM:320	55S ribosome, mitochondrial	E-FU	M-FU
CORUM:5450	Mediator complex	E-FU	D-FU
CORUM:710	Brg1-associated complex I	E-FU	E-FU
CORUM:714	BRM-SIN3A complex	E-FU	E-FU
CORUM:806	BRM-SIN3A-HDAC complex	E-FU	E-FU
CORUM:807	BRG1-associated complex	E-FU	E-FU
CORUM:808	BRM-associated complex	E-FU	E-FU
KEGG:00190	Oxidative phosphorylation	E-FU	E-FU
KEGG:00230	Purine metabolism	E-FU	E-FU
KEGG:00240	Pyrimidine metabolism	E-FU	E-FU
KEGG:00620	Pyruvate metabolism	E-FU	E-FU
KEGG:00982	Drug metabolism - cytochrome P450	D-FU	D-FU
KEGG:03013	RNA transport	M-FU	E-FU
KEGG:03040	Spliceosome	E-FU	E-FU
KEGG:03060	Protein export	E-FU	E-FU
KEGG:03410	Base excision repair	E-FU	E-FU
KEGG:04060	Cytokine-cytokine receptor interaction	D-FU	D-FU
KEGG:04120	Ubiquitin mediated proteolysis	E-FU	E-FU
KEGG:04142	Lysosome	E-FU	E-FU
KEGG:04146	Peroxisome	E-FU	E-FU
KEGG:04620	Toll-like receptor signaling pathway	M-FU	D-FU
KEGG:04622	RIG-I-like receptor signaling pathway	E-FU	D-FU
KEGG:04623	Cytosolic DNA-sensing pathway	E-FU	D-FU
KEGG:04650	Natural killer cell mediated cytotoxicity	D-FU	D-FU
KEGG:04713	Circadian entrainment	D-FU	D-FU
KEGG:04721	Synaptic vesicle cycle	E-FU	E-FU
KEGG:04722	Neurotrophin signaling pathway	E-FU	E-FU
KEGG:04724	Glutamatergic synapse	D-FU	D-FU
KEGG:04726	Serotonergic synapse	D-FU	D-FU
KEGG:04740	Olfactory transduction	M-FU	D-FU
KEGG:04932	Non-alcoholic fatty liver disease (NAFLD)	E-FU	E-FU
KEGG:04970	Salivary secretion	D-FU	D-FU
KEGG:05016	Huntington's disease	E-FU	E-FU
KEGG:05034	Alcoholism	E-FU	M-FU
KEGG:05110	Vibrio cholerae infection	E-FU	E-FU
KEGG:05120	Epithelial cell signaling in Helicobacter pylori infection	E-FU	E-FU
KEGG:05131	Shigellosis	E-FU	E-FU
KEGG:05132	Salmonella infection	E-FU	E-FU
KEGG:05150	Staphylococcus aureus infection	D-FU	D-FU
KEGG:05161	Hepatitis B	E-FU	E-FU
KEGG:05166	HTLV-I infection	E-FU	E-FU
KEGG:05168	Herpes simplex infection	E-FU	E-FU
KEGG:05200	Pathways in cancer	E-FU	M-FU
KEGG:05203	Viral carcinogenesis	E-FU	E-FU
KEGG:05204	Chemical carcinogenesis	D-FU	D-FU
KEGG:05310	Asthma	D-FU	D-FU
KEGG:05320	Autoimmune thyroid disease	E-FU	D-FU
KEGG:05322	Systemic lupus erythematosus	E-FU	M-FU
KEGG:05323	Rheumatoid arthritis	E-FU	D-FU
REAC:112412	SOS-mediated signalling	M-FU	E-FU
REAC:1169091	Activation of NF-kappaB in B cells	E-FU	E-FU
REAC:1221632	Meiotic synapsis	E-FU	M-FU
REAC:1234174	Regulation of Hypoxia-inducible Factor (HIF) by oxygen	E-FU	E-FU
REAC:1234176	Oxygen-dependent proline hydroxylation of Hypoxia-inducible Factor Alpha	E-FU	E-FU
REAC:1236394	Signaling by ERBB4	D-FU	E-FU
REAC:1250196	SHC1 events in ERBB2 signaling	M-FU	E-FU
REAC:1250347	SHC1 events in ERBB4 signaling	M-FU	E-FU
REAC:1428517	The citric acid (TCA) cycle and respiratory electron transport	E-FU	E-FU
REAC:1433557	Signaling by SCF-KIT	E-FU	E-FU
REAC:1461957	Beta defensins	D-FU	D-FU
REAC:1461973	Defensins	D-FU	D-FU
REAC:1474244	Extracellular matrix organization	D-FU	M-FU
REAC:1500620	Meiosis	E-FU	E-FU
REAC:1502540	Signaling by Activin	E-FU	E-FU
REAC:157579	Telomere Maintenance	E-FU	E-FU
REAC:163200	Respiratory electron transport, ATP synthesis by chemiosmotic coupling, and heat production by uncoupling proteins.	E-FU	E-FU
REAC:1632852	Macroautophagy	E-FU	E-FU
REAC:166520	Signalling by NGF	E-FU	E-FU
REAC:167044	Signalling to RAS	E-FU	E-FU
REAC:168928	RIG-I/MDA5 mediated induction of IFN-alpha/beta pathways	E-FU	E-FU
REAC:169893	Prolonged ERK activation events	E-FU	E-FU
REAC:170968	Frs2-mediated activation	E-FU	E-FU
REAC:170984	ARMS-mediated activation	E-FU	E-FU
REAC:171306	Packaging Of Telomere Ends	E-FU	M-FU
REAC:174084	Autodegradation of Cdh1 by Cdh1:APC/C	E-FU	E-FU
REAC:174143	APC/C-mediated degradation of cell cycle proteins	E-FU	E-FU
REAC:174154	APC/C:Cdc20 mediated degradation of Securin	E-FU	E-FU
REAC:174178	APC/C:Cdh1 mediated degradation of Cdc20 and other APC/C:Cdh1 targeted proteins in late mitosis/early G1	E-FU	E-FU
REAC:174414	Processive synthesis on the C-strand of the telomere	E-FU	E-FU
REAC:176814	Activation of APC/C and APC/C:Cdc20 mediated degradation of mitotic proteins	E-FU	E-FU
REAC:179812	GRB2 events in EGFR signaling	M-FU	E-FU
REAC:1799339	SRP-dependent cotranslational protein targeting to membrane	E-FU	E-FU
REAC:180336	SHC1 events in EGFR signaling	M-FU	E-FU
REAC:187687	Signalling to ERKs	E-FU	E-FU
REAC:187706	Signalling to p38 via RIT and RIN	E-FU	E-FU
REAC:194138	Signaling by VEGF	D-FU	E-FU
REAC:195258	RHO GTPase Effectors	E-FU	E-FU
REAC:195721	Signaling by Wnt	E-FU	E-FU
REAC:1963640	GRB2 events in ERBB2 signaling	M-FU	E-FU
REAC:198933	Immunoregulatory interactions between a Lymphoid and a non-Lymphoid cell	D-FU	D-FU
REAC:201722	formation of the beta-catenin:TCF transactivating complex	E-FU	E-FU
REAC:212165	Epigenetic regulation of gene expression	E-FU	E-FU
REAC:212300	PRC2 methylates histones and DNA	E-FU	E-FU
REAC:2142753	Arachidonic acid metabolism	E-FU	D-FU
REAC:2262749	Cellular response to hypoxia	E-FU	E-FU
REAC:2262752	Cellular responses to stress	E-FU	E-FU
REAC:2299718	Condensation of Prophase Chromosomes	E-FU	E-FU
REAC:2500257	Resolution of Sister Chromatid Cohesion	D-FU	E-FU
REAC:2559580	Oxidative Stress Induced Senescence	E-FU	E-FU
REAC:2559582	Senescence-Associated Secretory Phenotype (SASP)	E-FU	E-FU
REAC:2559583	Cellular Senescence	E-FU	E-FU
REAC:2559586	DNA Damage/Telomere Stress Induced Senescence	E-FU	E-FU
REAC:2586552	Signaling by Leptin	M-FU	E-FU
REAC:2871796	FCERI mediated MAPK activation	E-FU	E-FU
REAC:2871837	FCERI mediated NF-kB activation	E-FU	E-FU
REAC:3000171	Non-integrin membrane-ECM interactions	D-FU	E-FU
REAC:3214815	HDACs deacetylate histones	E-FU	E-FU
REAC:3214841	PKMTs methylate histone lysines	E-FU	E-FU
REAC:3214842	HDMs demethylate histones	E-FU	E-FU
REAC:3214847	HATs acetylate histones	E-FU	E-FU
REAC:3214858	RMTs methylate histone arginines	E-FU	E-FU
REAC:3238698	WNT ligand biogenesis and trafficking	E-FU	D-FU
REAC:3247509	Chromatin modifying enzymes	E-FU	E-FU
REAC:3700989	Transcriptional Regulation by TP53	E-FU	E-FU
REAC:373080	Class B/2 (Secretin family receptors)	E-FU	D-FU
REAC:375165	NCAM signaling for neurite out-growth	E-FU	E-FU
REAC:375276	Peptide ligand-binding receptors	E-FU	D-FU
REAC:376176	Signaling by Robo receptor	D-FU	E-FU
REAC:380270	Recruitment of mitotic centrosome proteins and complexes	D-FU	E-FU
REAC:380287	Centrosome maturation	D-FU	E-FU
REAC:381753	Olfactory Signaling Pathway	M-FU	D-FU
REAC:418594	G alpha (i) signalling events	D-FU	D-FU
REAC:420499	Class C/3 (Metabotropic glutamate/pheromone receptors)	D-FU	D-FU
REAC:427359	SIRT1 negatively regulates rRNA Expression	E-FU	E-FU
REAC:427413	NoRC negatively regulates rRNA expression	E-FU	E-FU
REAC:4420097	VEGFA-VEGFR2 Pathway	D-FU	E-FU
REAC:446203	Asparagine N-linked glycosylation	D-FU	E-FU
REAC:449147	Signaling by Interleukins	M-FU	E-FU
REAC:451927	Interleukin-2 signaling	M-FU	E-FU
REAC:453274	Mitotic G2-G2/M phases	D-FU	E-FU
REAC:453276	Regulation of mitotic cell cycle	E-FU	E-FU
REAC:4608870	Asymmetric localization of PCP proteins	E-FU	E-FU
REAC:4839726	Chromatin organization	E-FU	E-FU
REAC:500753	Pyrimidine biosynthesis	E-FU	E-FU
REAC:504046	RNA Polymerase I, RNA Polymerase III, and Mitochondrial Transcription	E-FU	E-FU
REAC:512988	Interleukin-3, 5 and GM-CSF signaling	M-FU	E-FU
REAC:5218921	VEGFR2 mediated cell proliferation	M-FU	E-FU
REAC:5250941	Negative epigenetic regulation of rRNA expression	E-FU	E-FU
REAC:5334118	DNA methylation	E-FU	E-FU
REAC:5368286	Mitochondrial translation initiation	E-FU	E-FU
REAC:5368287	Mitochondrial translation	E-FU	E-FU
REAC:5389840	Mitochondrial translation elongation	E-FU	E-FU
REAC:5419276	Mitochondrial translation termination	E-FU	E-FU
REAC:5578749	Transcriptional regulation by small RNAs	E-FU	E-FU
REAC:5607764	CLEC7A (Dectin-1) signaling	E-FU	E-FU
REAC:5625740	RHO GTPases activate PKNs	E-FU	E-FU
REAC:5625886	Activated PKN1 stimulates transcription of AR (androgen receptor) regulated genes KLK2 and KLK3	E-FU	M-FU
REAC:5628897	TP53 Regulates Metabolic Genes	E-FU	E-FU
REAC:5654693	FRS-mediated FGFR1 signaling	M-FU	E-FU
REAC:5654700	FRS-mediated FGFR2 signaling	M-FU	E-FU
REAC:5654706	FRS-mediated FGFR3 signaling	M-FU	E-FU
REAC:5654712	FRS-mediated FGFR4 signaling	M-FU	E-FU
REAC:5668541	TNFR2 non-canonical NF-kB pathway	E-FU	E-FU
REAC:5669034	TNFs bind their physiological receptors	E-FU	D-FU
REAC:5673001	RAF/MAP kinase cascade	M-FU	E-FU
REAC:5683057	MAPK family signaling cascades	D-FU	E-FU
REAC:5684996	MAPK1/MAPK3 signaling	D-FU	E-FU
REAC:606279	Deposition of new CENPA-containing nucleosomes at the centromere	E-FU	E-FU
REAC:611105	Respiratory electron transport	E-FU	E-FU
REAC:68875	Mitotic Prophase	E-FU	E-FU
REAC:68877	Mitotic Prometaphase	D-FU	E-FU
REAC:68886	M Phase	E-FU	E-FU
REAC:69275	G2/M Transition	D-FU	E-FU
REAC:69278	Cell Cycle, Mitotic	E-FU	E-FU
REAC:69620	Cell Cycle Checkpoints	E-FU	E-FU
REAC:73728	RNA Polymerase I Promoter Opening	E-FU	M-FU
REAC:73777	RNA Polymerase I Chain Elongation	E-FU	E-FU
REAC:73854	RNA Polymerase I Promoter Clearance	E-FU	E-FU
REAC:73864	RNA Polymerase I Transcription	E-FU	E-FU
REAC:73886	Chromosome Maintenance	E-FU	E-FU
REAC:74752	Signaling by Insulin receptor	E-FU	E-FU
REAC:76061	RNA Polymerase III Transcription Initiation From Type 1 Promoter	E-FU	E-FU
REAC:76066	RNA Polymerase III Transcription Initiation From Type 2 Promoter	E-FU	E-FU
REAC:76071	RNA Polymerase III Transcription Initiation From Type 3 Promoter	E-FU	E-FU
REAC:77387	Insulin receptor recycling	E-FU	E-FU
REAC:774815	Nucleosome assembly	E-FU	E-FU
REAC:877300	Interferon gamma signaling	E-FU	D-FU
REAC:912446	Meiotic recombination	E-FU	E-FU
REAC:912526	Interleukin receptor SHC signaling	M-FU	E-FU
REAC:913709	O-linked glycosylation of mucins	D-FU	D-FU
REAC:917977	Transferrin endocytosis and recycling	E-FU	E-FU
REAC:977068	Termination of O-glycan biosynthesis	D-FU	D-FU
REAC:983168	Antigen processing: Ubiquitination & Proteasome degradation	E-FU	E-FU
REAC:983169	Class I MHC mediated antigen processing & presentation	E-FU	E-FU
REAC:983231	Factors involved in megakaryocyte development and platelet production	E-FU	E-FU
REAC:983705	Signaling by the B Cell Receptor (BCR)	E-FU	E-FU
12	12	E-FU	-
13	13	E-FU	-
18	18	E-FU	-
19	19	E-FU	-
31	31	E-FU	-
32	32	E-FU	-
34	34	E-FU	-
58	58	E-FU	-
61	61	D-FU	-
103	103	D-FU	-
105	105	E-FU	-
110	110	E-FU	-
114	114	D-FU	-
115	115	E-FU	-
127	127	D-FU	-
135	135	E-FU	-
139	139	E-FU	-
145	145	M-FU	-
177	177	E-FU	-
185	185	D-FU	-
188	188	E-FU	-
219	219	E-FU	-
243	243	D-FU	-
246	246	D-FU	-
254	254	D-FU	-
261	261	E-FU	-
286	286	E-FU	-
293	293	E-FU	-
315	315	E-FU	-
327	327	E-FU	-
336	336	E-FU	-
346	346	D-FU	-
360	360	E-FU	-
374	374	D-FU	-
376	376	D-FU	-
380	380	E-FU	-
385	385	E-FU	-
408	408	E-FU	-
409	409	E-FU	-
411	411	E-FU	-
417	417	E-FU	-
423	423	E-FU	-
430	430	E-FU	-
436	436	D-FU	-
491	491	M-FU	-
505	505	E-FU	-
507	507	M-FU	-
509	509	E-FU	-
547	547	E-FU	-
566	566	E-FU	-
596	596	E-FU	-
632	632	E-FU	-
644	644	D-FU	-
651	651	E-FU	-
682	682	E-FU	-
690	690	E-FU	-
705	705	E-FU	-
724	724	E-FU	-
726	726	E-FU	-
746	746	E-FU	-
761	761	E-FU	-
773	773	E-FU	-
775	775	E-FU	-
776	776	E-FU	-
777	777	M-FU	-
781	781	E-FU	-
788	788	E-FU	-
817	817	E-FU	-
825	825	E-FU	-
CORUM:1237	BAF complex	E-FU	-
CORUM:238	SWI-SNF chromatin remodeling-related-BRCA1 complex	E-FU	-
CORUM:3063	Brg1-associated complex II	E-FU	-
CORUM:711	Brm-associated complex	E-FU	-
CORUM:867	TRAP-SMCC mediator complex	E-FU	-
KEGG:00330	Arginine and proline metabolism	E-FU	-
KEGG:00564	Glycerophospholipid metabolism	E-FU	-
KEGG:04140	Regulation of autophagy	M-FU	-
KEGG:04621	NOD-like receptor signaling pathway	E-FU	-
KEGG:04930	Type II diabetes mellitus	E-FU	-
KEGG:04966	Collecting duct acid secretion	E-FU	-
KEGG:04973	Carbohydrate digestion and absorption	D-FU	-
KEGG:05014	Amyotrophic lateral sclerosis (ALS)	E-FU	-
KEGG:05133	Pertussis	E-FU	-
KEGG:05162	Measles	E-FU	-
KEGG:05164	Influenza A	E-FU	-
REAC:193697	p75NTR regulates axonogenesis	E-FU	-
REAC:4085001	Sialic acid metabolism	D-FU	-
REAC:452723	Transcriptional regulation of pluripotent stem cells	E-FU	-
REAC:5620920	Cargo trafficking to the periciliary membrane	D-FU	-
REAC:73848	Pyrimidine metabolism	E-FU	-
REAC:912694	Regulation of IFNA signaling	E-FU	-
REAC:933541	TRAF6 mediated IRF7 activation	E-FU	-
1	1	-	E-FU
6	6	-	E-FU
21	21	-	E-FU
24	24	-	E-FU
44	44	-	E-FU
67	67	-	E-FU
68	68	-	E-FU
69	69	-	E-FU
85	85	-	E-FU
87	87	-	E-FU
91	91	-	E-FU
92	92	-	D-FU
104	104	-	E-FU
107	107	-	E-FU
117	117	-	E-FU
118	118	-	E-FU
129	129	-	E-FU
134	134	-	E-FU
141	141	-	E-FU
143	143	-	E-FU
167	167	-	E-FU
171	171	-	E-FU
176	176	-	E-FU
179	179	-	E-FU
180	180	-	E-FU
189	189	-	E-FU
226	226	-	E-FU
239	239	-	E-FU
265	265	-	E-FU
266	266	-	E-FU
292	292	-	E-FU
305	305	-	E-FU
306	306	-	E-FU
310	310	-	E-FU
314	314	-	E-FU
319	319	-	E-FU
339	339	-	E-FU
347	347	-	E-FU
348	348	-	E-FU
351	351	-	E-FU
370	370	-	E-FU
381	381	-	E-FU
382	382	-	E-FU
393	393	-	E-FU
424	424	-	E-FU
425	425	-	E-FU
427	427	-	E-FU
437	437	-	E-FU
466	466	-	E-FU
469	469	-	E-FU
471	471	-	E-FU
473	473	-	E-FU
499	499	-	E-FU
502	502	-	E-FU
527	527	-	E-FU
546	546	-	E-FU
569	569	-	E-FU
598	598	-	E-FU
604	604	-	E-FU
610	610	-	E-FU
634	634	-	E-FU
649	649	-	E-FU
650	650	-	E-FU
652	652	-	E-FU
656	656	-	E-FU
671	671	-	E-FU
676	676	-	E-FU
687	687	-	E-FU
695	695	-	E-FU
714	714	-	E-FU
763	763	-	E-FU
766	766	-	E-FU
770	770	-	E-FU
784	784	-	E-FU
792	792	-	E-FU
803	803	-	E-FU
810	810	-	E-FU
847	847	-	E-FU
CORUM:1004	RC complex during S-phase of cell cycle	-	E-FU
CORUM:1005	RC complex during G2/M-phase of cell cycle	-	E-FU
CORUM:1097	eIF3 complex (EIF3S6, EIF3S5, EIF3S4, EIF3S3, EIF3S6IP, EIF3S2, EIF3S9, EIF3S12, EIF3S10, EIF3S8, EIF3S1, EIF3S7, PCID1)	-	E-FU
CORUM:1149	Histone H3.1 complex	-	E-FU
CORUM:1150	Histone H3.3 complex	-	E-FU
CORUM:1166	p400-associated complex	-	E-FU
CORUM:1170	cMYC-ATPase-helicase complex	-	E-FU
CORUM:1171	c-MYC-ATPase-helicase complex	-	E-FU
CORUM:1181	C complex spliceosome	-	E-FU
CORUM:1183	CDC5L complex	-	E-FU
CORUM:1191	RNA pol II containing coactivator complex Tat-SF	-	E-FU
CORUM:1199	Oligosaccharyltransferase complex (Stt3A variant)	-	E-FU
CORUM:1200	Oligosaccharyltransferase complex (Stt3B variant)	-	E-FU
CORUM:1223	H2AX complex, isolated from cells without IR exposure	-	E-FU
CORUM:1226	H2AX complex I	-	E-FU
CORUM:1227	H2AX complex II	-	E-FU
CORUM:1252	EBAFa complex	-	E-FU
CORUM:126	CCT micro-complex	-	E-FU
CORUM:1332	Large Drosha complex	-	E-FU
CORUM:1335	SNW1 complex	-	E-FU
CORUM:142	CD147-gamma-secretase complex (APH-1a, PS-1, PEN-2, NCT variant)	-	E-FU
CORUM:1474	SMAD3/4-E2F4/5-p107-DP1 complex	-	E-FU
CORUM:1729	TLE1 corepressor complex (MASH1 promoter-corepressor complex)	-	E-FU
CORUM:1767	CPSF6-ITCH-NUDT21-POLR2A-UBAP2L complex	-	E-FU
CORUM:1768	CPSF6-EWSR1-ITCH-NUDT21-POLR2A-UBAP2L complex	-	E-FU
CORUM:178	Respiratory chain complex I (holoenzyme), mitochondrial	-	M-FU
CORUM:181	26S proteasome	-	E-FU
CORUM:191	20S proteasome	-	E-FU
CORUM:192	PA28-20S proteasome	-	E-FU
CORUM:193	PA700-20S-PA28 complex	-	E-FU
CORUM:194	PA28gamma-20S proteasome	-	E-FU
CORUM:217	CRSP complex	-	D-FU
CORUM:218	CRSP complex	-	D-FU
CORUM:2235	ASF1-interacting protein complex	-	E-FU
CORUM:2236	ASF1-histone containing complex	-	E-FU
CORUM:232	ARC complex	-	D-FU
CORUM:27	Arp2/3 protein complex	-	E-FU
CORUM:2721	HCF-1 complex	-	E-FU
CORUM:2755	17S U2 snRNP	-	E-FU
CORUM:280	HMGB1-HMGB2-HSC70-ERP60-GAPDH complex	-	E-FU
CORUM:282	SNF2h-cohesin-NuRD complex	-	E-FU
CORUM:2857	NuA4/Tip60 HAT complex	-	E-FU
CORUM:2858	HBO1 complex	-	E-FU
CORUM:288	ARC complex	-	D-FU
CORUM:2904	Respiratory chain complex I (intermediate VII/650kD), mitochondrial	-	E-FU
CORUM:2905	Respiratory chain complex I (holoenzyme), mitochondrial	-	E-FU
CORUM:2920	Respiratory chain complex I (lambda subunit) mitochondrial	-	E-FU
CORUM:2948	Respiratory chain complex I (incomplete intermediate), mitochondrial	-	E-FU
CORUM:300	PC2 complex	-	D-FU
CORUM:301	SMCC complex	-	D-FU
CORUM:305	40S ribosomal subunit, cytoplasmic	-	E-FU
CORUM:3055	Nop56p-associated pre-rRNA complex	-	E-FU
CORUM:306	Ribosome, cytoplasmic	-	M-FU
CORUM:308	60S ribosomal subunit, cytoplasmic	-	E-FU
CORUM:3082	DGCR8 multiprotein complex	-	E-FU
CORUM:310	Cell cycle kinase complex CDC2	-	E-FU
CORUM:3127	TLE-Histone H3 complex	-	E-FU
CORUM:3135	TLE1 corepressor complex (MASH1 promoter-corepressor complex)	-	E-FU
CORUM:3137	MASH1 promoter-coactivator complex	-	E-FU
CORUM:32	PA700 complex	-	E-FU
CORUM:324	39S ribosomal subunit, mitochondrial	-	M-FU
CORUM:338	40S ribosomal subunit, cytoplasmic	-	E-FU
CORUM:351	Spliceosome	-	E-FU
CORUM:387	MCM complex	-	E-FU
CORUM:430	18S U11/U12 snRNP	-	E-FU
CORUM:49	DNMT3B complex	-	E-FU
CORUM:5183	DNA-PK-Ku-eIF2-NF90-NF45 complex	-	E-FU
CORUM:5231	53BP1-containing complex	-	E-FU
CORUM:525	TIP60 histone acetylase complex	-	E-FU
CORUM:5266	TNF-alpha/NF-kappa B signaling complex 6	-	E-FU
CORUM:5380	TRBP containing complex (DICER, RPL7A, EIF6, MOV10 and subunits of the 60S ribosomal particle)	-	E-FU
CORUM:548	DRIP complex	-	D-FU
CORUM:549	DRIP complex	-	D-FU
CORUM:555	BAF complex	-	E-FU
CORUM:5609	Emerin regulatory complex	-	E-FU
CORUM:5611	Emerin complex 24	-	E-FU
CORUM:5613	Emerin complex 25	-	E-FU
CORUM:5615	Emerin complex 52	-	E-FU
CORUM:562	LSm2-8 complex	-	E-FU
CORUM:566	BAF complex	-	E-FU
CORUM:587	NuRD.1 complex	-	E-FU
CORUM:61	Mi2/NuRD complex	-	E-FU
CORUM:614	NRD complex (Nucleosome remodeling and deacetylation complex)	-	E-FU
CORUM:62	MeCP1 complex	-	E-FU
CORUM:632	Anti-HDAC2 complex	-	E-FU
CORUM:633	anti-BHC110 complex	-	E-FU
CORUM:634	XFIM complex	-	E-FU
CORUM:642	CtBP complex	-	E-FU
CORUM:646	HDAC1-associated protein complex	-	E-FU
CORUM:650	HDAC2-asscociated core complex	-	E-FU
CORUM:713	BRG1-SIN3A complex	-	E-FU
CORUM:739	SIN3-ING1b complex II	-	E-FU
CORUM:742	eIF3 complex (EIF3S6, EIF3S5, EIF3S4, EIF3S3, EIF3S6IP, EIF3S2, EIF3S9, EIF3S12, EIF3S10, EIF3S8, EIF3S1, EIF3S7)	-	E-FU
CORUM:778	LARC complex (LCR-associated remodeling complex)	-	E-FU
CORUM:798	NuA4/Tip60-HAT complex A	-	E-FU
CORUM:803	BRG1-SIN3A-HDAC containing SWI/SNF remodeling complex I	-	E-FU
CORUM:834	20S methylosome and RG-containing Sm protein complex	-	E-FU
CORUM:835	6S methyltransferase and RG-containing Sm proteins complex	-	E-FU
CORUM:848	RICH1/AMOT polarity complex, Flag-Amot precipitated	-	D-FU
CORUM:86	NUMAC complex (nucleosomal methylation activator complex)	-	E-FU
CORUM:886	MTA1 complex	-	E-FU
CORUM:888	MTA2 complex	-	E-FU
CORUM:889	MTA1-HDAC core complex	-	E-FU
CORUM:909	ARC92-Mediator complex	-	D-FU
KEGG:00010	Glycolysis / Gluconeogenesis	-	E-FU
KEGG:00020	Citrate cycle (TCA cycle)	-	E-FU
KEGG:00030	Pentose phosphate pathway	-	E-FU
KEGG:00051	Fructose and mannose metabolism	-	E-FU
KEGG:00053	Ascorbate and aldarate metabolism	-	D-FU
KEGG:00071	Fatty acid degradation	-	E-FU
KEGG:00100	Steroid biosynthesis	-	E-FU
KEGG:00120	Primary bile acid biosynthesis	-	D-FU
KEGG:00140	Steroid hormone biosynthesis	-	D-FU
KEGG:00260	Glycine, serine and threonine metabolism	-	E-FU
KEGG:00270	Cysteine and methionine metabolism	-	E-FU
KEGG:00280	Valine, leucine and isoleucine degradation	-	E-FU
KEGG:00310	Lysine degradation	-	E-FU
KEGG:00350	Tyrosine metabolism	-	D-FU
KEGG:00360	Phenylalanine metabolism	-	D-FU
KEGG:00480	Glutathione metabolism	-	E-FU
KEGG:00510	N-Glycan biosynthesis	-	E-FU
KEGG:00512	Mucin type O-Glycan biosynthesis	-	D-FU
KEGG:00532	Glycosaminoglycan biosynthesis - chondroitin sulfate / dermatan sulfate	-	M-FU
KEGG:00534	Glycosaminoglycan biosynthesis - heparan sulfate / heparin	-	E-FU
KEGG:00562	Inositol phosphate metabolism	-	M-FU
KEGG:00590	Arachidonic acid metabolism	-	D-FU
KEGG:00591	Linoleic acid metabolism	-	D-FU
KEGG:00592	alpha-Linolenic acid metabolism	-	D-FU
KEGG:00630	Glyoxylate and dicarboxylate metabolism	-	E-FU
KEGG:00640	Propanoate metabolism	-	E-FU
KEGG:00670	One carbon pool by folate	-	E-FU
KEGG:00750	Vitamin B6 metabolism	-	E-FU
KEGG:00830	Retinol metabolism	-	D-FU
KEGG:00860	Porphyrin and chlorophyll metabolism	-	D-FU
KEGG:00900	Terpenoid backbone biosynthesis	-	E-FU
KEGG:00970	Aminoacyl-tRNA biosynthesis	-	E-FU
KEGG:00980	Metabolism of xenobiotics by cytochrome P450	-	D-FU
KEGG:02010	ABC transporters	-	D-FU
KEGG:03008	Ribosome biogenesis in eukaryotes	-	E-FU
KEGG:03010	Ribosome	-	M-FU
[truncated: 913 more rows]

[truncated: 6 more sheets: Table S7, Table S8, Table S9, Table S10, Table S11, Table S12]
